# Supplementary material for: Highly Selective Adsorption of Para‐Xylene, Ethylbenzene, and Explicit Exclusion of Ortho‐Xylene from Xylene Isomers Using a Pillar‐Layered MOF with Tuned Pore Channels
Source: Angew Chem Int Ed Engl. 2025 Jul 18;64(39):e202512244. doi: 10.1002/anie.202512244 (PMC12455432; doi:10.1002/anie.202512244)
Supplement: Supplementary file 2 — Supporting Information [file ANIE-64-e202512244-s001.zip]

Archive with 1 entries (1 files):
- Ni-HDB.cif
