# Supplementary material for: Highly Selective Adsorption of Para‐Xylene, Ethylbenzene, and Explicit Exclusion of Ortho‐Xylene from Xylene Isomers Using a Pillar‐Layered MOF with Tuned Pore Channels
Source: Angew Chem Int Ed Engl. 2025 Jul 18;64(39):e202512244. doi: 10.1002/anie.202512244 (PMC12455432; doi:10.1002/anie.202512244)
Supplement: Supplementary file 2 — Supporting Information [file ANIE-64-e202512244-s001.zip › Ni-HDB.cif]

 
data_p-62m_a_sq
 
_audit_creation_method            'SHELXL-2018/3'
_shelx_SHELXL_version_number      '2018/3'
_chemical_name_systematic         ?
_chemical_name_common             ?
_chemical_melting_point           ?
_chemical_formula_moiety          ?
_chemical_formula_sum
 'C45 H48 N6 Ni3 O18' 
_chemical_formula_weight          1137.02

loop_
 _atom_type_symbol
 _atom_type_description
 _atom_type_scat_dispersion_real
 _atom_type_scat_dispersion_imag
 _atom_type_scat_source
 'C'  'C'   0.0030   0.0016
 'International Tables Vol C Tables 4.2.6.8 and 6.1.1.4'
 'H'  'H'   0.0000   0.0000
 'International Tables Vol C Tables 4.2.6.8 and 6.1.1.4'
 'N'  'N'   0.0059   0.0032
 'International Tables Vol C Tables 4.2.6.8 and 6.1.1.4'
 'O'  'O'   0.0105   0.0059
 'International Tables Vol C Tables 4.2.6.8 and 6.1.1.4'
 'Ni'  'Ni'   0.3420   1.0875
 'International Tables Vol C Tables 4.2.6.8 and 6.1.1.4'
 
_space_group_crystal_system       hexagonal
_space_group_IT_number            189
_space_group_name_H-M_alt         'P -6 2 m'
_space_group_name_Hall            'P -6 -2'
 
_shelx_space_group_comment
;
The symmetry employed for this shelxl refinement is uniquely defined
by the following loop, which should always be used as a source of
symmetry information in preference to the above space-group names.
They are only intended as comments.
;
 
loop_
 _space_group_symop_operation_xyz
 'x, y, z'
 '-y, x-y, z'
 '-x+y, -x, z'
 'x, y, -z'
 '-y, x-y, -z'
 '-x+y, -x, -z'
 'y, x, -z'
 'x-y, -y, -z'
 '-x, -x+y, -z'
 'y, x, z'
 'x-y, -y, z'
 '-x, -x+y, z'
 
_cell_length_a                    16.574(2)
_cell_length_b                    16.574(2)
_cell_length_c                    6.9370(14)
_cell_angle_alpha                 90
_cell_angle_beta                  90
_cell_angle_gamma                 120
_cell_volume                      1650.3(6)
_cell_formula_units_Z             1
_cell_measurement_temperature     100(2)
_cell_measurement_reflns_used     35016
_cell_measurement_theta_min       0.40
_cell_measurement_theta_max       29.75
 
_exptl_crystal_description        'hexagonal plate'
_exptl_crystal_colour             'pale green'
_exptl_crystal_density_meas       ?
_exptl_crystal_density_method     ?
_exptl_crystal_density_diffrn     1.144          
_exptl_crystal_F_000              588
_exptl_transmission_factor_min    ?
_exptl_transmission_factor_max    ?
_exptl_crystal_size_max           0.090
_exptl_crystal_size_mid           0.085
_exptl_crystal_size_min           0.010
_exptl_absorpt_coefficient_mu     0.867
_shelx_estimated_absorpt_T_min    0.926
_shelx_estimated_absorpt_T_max    0.991
_exptl_absorpt_correction_type    'empirical'
_exptl_absorpt_correction_T_min   0.914
_exptl_absorpt_correction_T_max   1.000
_exptl_absorpt_process_details    'HKL3000sm Scalepack (Otwinowski & Minor, 1997)'
_exptl_absorpt_special_details    ?
_diffrn_ambient_temperature       100(2)
_diffrn_radiation_wavelength      0.700
_diffrn_radiation_type            synchrotron
_diffrn_source                    'PLSII 2D bending magnet'
_diffrn_measurement_device_type   'Rayonix MX225HS'
_diffrn_measurement_method        'omega scan'
_diffrn_detector_area_resol_mean  ?
_diffrn_reflns_number             17966
_diffrn_reflns_av_unetI/netI      0.0551
_diffrn_reflns_av_R_equivalents   0.1212
_diffrn_reflns_limit_h_min        -22
_diffrn_reflns_limit_h_max        22
_diffrn_reflns_limit_k_min        -23
_diffrn_reflns_limit_k_max        23
_diffrn_reflns_limit_l_min        -9
_diffrn_reflns_limit_l_max        9
_diffrn_reflns_theta_min          1.397
_diffrn_reflns_theta_max          29.750
_diffrn_reflns_theta_full         24.835
_diffrn_measured_fraction_theta_max   0.997
_diffrn_measured_fraction_theta_full  0.995
_diffrn_reflns_Laue_measured_fraction_max    0.997
_diffrn_reflns_Laue_measured_fraction_full   0.995
_diffrn_reflns_point_group_measured_fraction_max   0.997
_diffrn_reflns_point_group_measured_fraction_full  0.997
_reflns_number_total              1868
_reflns_number_gt                 1854
_reflns_threshold_expression      'I > 2\s(I)'
_reflns_Friedel_coverage          0.833
_reflns_Friedel_fraction_max      0.998
_reflns_Friedel_fraction_full     0.998
 
_reflns_special_details
;
 Reflections were merged by SHELXL according to the crystal
 class for the calculation of statistics and refinement.
 
 Structure factors included contributions from the .fab file.
 
 _reflns_Friedel_fraction is defined as the number of unique
 Friedel pairs measured divided by the number that would be
 possible theoretically, ignoring centric projections and
 systematic absences.
;
 
_computing_data_collection        'PAL BL2D-SMDC Program (Shin et. al, 2016)'
_computing_cell_refinement        'HKL3000sm (Otwinowski & Minor, 1997)'
_computing_data_reduction         'HKL3000sm (Otwinowski & Minor, 1997)'
_computing_structure_solution     'SHELXT 2018/2 (Sheldrick, 2018)'
_computing_structure_refinement 'SHELXL-2018/3 (Sheldrick, 2018)'
_computing_molecular_graphics     'graphic software'
_computing_publication_material   'CIFTAB'
_refine_special_details           ?
_refine_ls_structure_factor_coef  Fsqd
_refine_ls_matrix_type            full
_refine_ls_weighting_scheme       calc
_refine_ls_weighting_details
'w=1/[\s^2^(Fo^2^)+(0.1974P)^2^+0.8505P] where P=(Fo^2^+2Fc^2^)/3'
_atom_sites_solution_primary      ?
_atom_sites_solution_secondary    ?
_atom_sites_solution_hydrogens    geom
_refine_ls_hydrogen_treatment     constr
_refine_ls_extinction_method      'SHELXL-2018/3 (Sheldrick 2018)'
_refine_ls_extinction_coef        0.24(4)
_refine_ls_extinction_expression
 'Fc^*^=kFc[1+0.001xFc^2^\l^3^/sin(2\q)]^-1/4^'
_refine_ls_abs_structure_details
;
 Flack x determined using 824 quotients [(I+)-(I-)]/[(I+)+(I-)]
 (Parsons, Flack and Wagner, Acta Cryst. B69 (2013) 249-259).
;
_refine_ls_abs_structure_Flack    0.035(8)
_chemical_absolute_configuration  ?
_refine_ls_number_reflns          1868
_refine_ls_number_parameters      75
_refine_ls_number_restraints      0
_refine_ls_R_factor_all           0.0920
_refine_ls_R_factor_gt            0.0917
_refine_ls_wR_factor_ref          0.2300
_refine_ls_wR_factor_gt           0.2275
_refine_ls_goodness_of_fit_ref    1.030
_refine_ls_restrained_S_all       1.030
_refine_ls_shift/su_max           0.000
_refine_ls_shift/su_mean          0.000
 
loop_
 _atom_site_label
 _atom_site_type_symbol
 _atom_site_fract_x
 _atom_site_fract_y
 _atom_site_fract_z
 _atom_site_U_iso_or_equiv
 _atom_site_adp_type
 _atom_site_occupancy
 _atom_site_site_symmetry_order  
 _atom_site_calc_flag
 _atom_site_refinement_flags_posn
 _atom_site_refinement_flags_adp
 _atom_site_refinement_flags_occupancy
 _atom_site_disorder_assembly
 _atom_site_disorder_group
Ni1 Ni 0.32177(7) 0.000000 0.500000 0.0222(5) Uani 1 4 d S T P . .
O1 O 0.1731(4) -0.0761(4) 0.500000 0.0253(11) Uani 1 2 d S T P . .
O2 O 0.4479(4) 0.1127(4) 0.500000 0.0263(12) Uani 1 2 d S T P . .
O3 O 0.5670(4) 0.0842(4) 0.500000 0.0373(14) Uani 1 2 d S T P . .
C1 C 0.1719(6) 0.000000 0.500000 0.0244(18) Uani 1 4 d S T P . .
C2 C 0.0831(6) 0.000000 0.500000 0.0233(18) Uani 1 4 d S T P . .
C3 C 0.000000 -0.0835(6) 0.500000 0.0210(16) Uani 1 4 d S T P . .
H3 H -0.000001 -0.140857 0.500000 0.025 Uiso 1 4 calc R U P . .
C4 C 0.5336(4) 0.1386(5) 0.500000 0.0234(13) Uani 1 2 d S T P . .
C5 C 0.6024(5) 0.2392(5) 0.500000 0.0247(12) Uani 1 2 d S T P . .
C6 C 0.5712(4) 0.3030(5) 0.500000 0.0244(12) Uani 1 2 d S T P . .
H6 H 0.506477 0.282475 0.500000 0.029 Uiso 1 2 calc R U P . .
N1 N 0.3251(3) 0.000000 0.8114(10) 0.0226(10) Uani 1 2 d S T P . .
C11 C 0.2439(5) -0.0822(4) 0.8906(10) 0.0355(14) Uani 1 1 d . . . . .
H11A H 0.243367 -0.138871 0.843715 0.043 Uiso 1 1 calc R U . . .
H11B H 0.186551 -0.084171 0.843714 0.043 Uiso 1 1 calc R U . . .
C12 C 0.4079(5) 0.000000 0.8907(11) 0.0356(19) Uani 1 2 d S T P . .
H12A H 0.464845 0.055774 0.843615 0.043 Uiso 0.5 1 calc R U P . .
H12B H 0.409072 -0.055774 0.843615 0.043 Uiso 0.5 1 calc R U P . .
 
loop_
 _atom_site_aniso_label
 _atom_site_aniso_U_11
 _atom_site_aniso_U_22
 _atom_site_aniso_U_33
 _atom_site_aniso_U_23
 _atom_site_aniso_U_13
 _atom_site_aniso_U_12
Ni1 0.0183(6) 0.0172(7) 0.0309(6) 0.000 0.000 0.0086(3)
O1 0.021(2) 0.017(3) 0.038(2) 0.000 0.000 0.009(2)
O2 0.017(2) 0.013(2) 0.049(3) 0.000 0.000 0.008(2)
O3 0.019(3) 0.019(3) 0.073(4) 0.000 0.000 0.010(2)
C1 0.020(3) 0.027(5) 0.028(3) 0.000 0.000 0.014(2)
C2 0.017(3) 0.027(5) 0.029(3) 0.000 0.000 0.014(2)
C3 0.022(4) 0.022(3) 0.020(3) 0.000 0.000 0.011(2)
C4 0.008(2) 0.018(3) 0.036(2) 0.000 0.000 0.000(2)
C5 0.011(3) 0.016(3) 0.040(3) 0.000 0.000 0.001(2)
C6 0.007(2) 0.021(3) 0.039(3) 0.000 0.000 0.002(2)
N1 0.0179(15) 0.016(2) 0.033(2) 0.000 0.0009(14) 0.0082(11)
C11 0.032(3) 0.027(3) 0.028(2) -0.0017(18) -0.0013(19) 0.000(2)
C12 0.032(3) 0.061(6) 0.024(3) 0.000 0.001(2) 0.030(3)
 
_geom_special_details
;
 All esds (except the esd in the dihedral angle between two l.s. planes)
 are estimated using the full covariance matrix.  The cell esds are taken
 into account individually in the estimation of esds in distances, angles
 and torsion angles; correlations between esds in cell parameters are only
 used when they are defined by crystal symmetry.  An approximate (isotropic)
 treatment of cell esds is used for estimating esds involving l.s. planes.
;
 
loop_
 _geom_bond_atom_site_label_1
 _geom_bond_atom_site_label_2
 _geom_bond_distance
 _geom_bond_site_symmetry_2
 _geom_bond_publ_flag
Ni1 O2 1.989(5) . ?
Ni1 O2 1.989(5) 8_556 ?
Ni1 O1 2.134(5) . ?
Ni1 O1 2.134(5) 8_556 ?
Ni1 N1 2.161(7) 4_556 ?
Ni1 N1 2.161(7) . ?
Ni1 C1 2.484(10) . ?
O1 C1 1.271(7) . ?
O2 C4 1.262(8) . ?
O3 C4 1.271(9) . ?
C1 C2 1.473(14) . ?
C2 C3 1.381(6) . ?
C2 C3 1.381(6) 2 ?
C3 H3 0.9500 . ?
C4 C5 1.476(10) . ?
C5 C6 1.390(10) 2_655 ?
C5 C6 1.391(11) . ?
C6 H6 0.9500 . ?
N1 C11 1.461(7) 11 ?
N1 C11 1.461(7) . ?
N1 C12 1.478(9) . ?
C11 C11 1.517(14) 4_557 ?
C11 H11A 0.9900 . ?
C11 H11B 0.9900 . ?
C12 C12 1.517(15) 4_557 ?
C12 H12A 0.9900 . ?
C12 H12B 0.9900 . ?
 
loop_
 _geom_angle_atom_site_label_1
 _geom_angle_atom_site_label_2
 _geom_angle_atom_site_label_3
 _geom_angle
 _geom_angle_site_symmetry_1
 _geom_angle_site_symmetry_3
 _geom_angle_publ_flag
O2 Ni1 O2 108.9(3) . 8_556 ?
O2 Ni1 O1 156.3(2) . . ?
O2 Ni1 O1 94.8(2) 8_556 . ?
O2 Ni1 O1 94.8(2) . 8_556 ?
O2 Ni1 O1 156.3(2) 8_556 8_556 ?
O1 Ni1 O1 61.5(3) . 8_556 ?
O2 Ni1 N1 89.15(8) . 4_556 ?
O2 Ni1 N1 89.15(8) 8_556 4_556 ?
O1 Ni1 N1 91.25(11) . 4_556 ?
O1 Ni1 N1 91.25(11) 8_556 4_556 ?
O2 Ni1 N1 89.16(8) . . ?
O2 Ni1 N1 89.16(8) 8_556 . ?
O1 Ni1 N1 91.25(11) . . ?
O1 Ni1 N1 91.25(11) 8_556 . ?
N1 Ni1 N1 177.1(3) 4_556 . ?
O2 Ni1 C1 125.57(14) . . ?
O2 Ni1 C1 125.57(14) 8_556 . ?
O1 Ni1 C1 30.77(14) . . ?
O1 Ni1 C1 30.77(14) 8_556 . ?
N1 Ni1 C1 91.45(13) 4_556 . ?
N1 Ni1 C1 91.45(13) . . ?
C1 O1 Ni1 90.0(5) . . ?
C4 O2 Ni1 142.7(5) . . ?
O1 C1 O1 118.5(9) . 8_556 ?
O1 C1 C2 120.8(5) . . ?
O1 C1 C2 120.8(5) 8_556 . ?
O1 C1 Ni1 59.2(5) . . ?
O1 C1 Ni1 59.2(5) 8_556 . ?
C2 C1 Ni1 180.0 . . ?
C3 C2 C3 120.6(11) . 2 ?
C3 C2 C1 119.7(6) . . ?
C3 C2 C1 119.7(6) 2 . ?
C2 C3 C2 119.4(11) 3 . ?
C2 C3 H3 120.3 3 . ?
C2 C3 H3 120.3 . . ?
O2 C4 O3 125.0(6) . . ?
O2 C4 C5 119.1(7) . . ?
O3 C4 C5 115.9(6) . . ?
C6 C5 C6 121.3(7) 2_655 . ?
C6 C5 C4 119.4(7) 2_655 . ?
C6 C5 C4 119.2(7) . . ?
C5 C6 C5 118.7(7) 3_665 . ?
C5 C6 H6 120.7 3_665 . ?
C5 C6 H6 120.7 . . ?
C11 N1 C11 107.7(6) 11 . ?
C11 N1 C12 106.4(4) 11 . ?
C11 N1 C12 106.4(4) . . ?
C11 N1 Ni1 111.4(4) 11 . ?
C11 N1 Ni1 111.4(4) . . ?
C12 N1 Ni1 113.3(4) . . ?
N1 C11 C11 112.1(3) . 4_557 ?
N1 C11 H11A 109.2 . . ?
C11 C11 H11A 109.2 4_557 . ?
N1 C11 H11B 109.2 . . ?
C11 C11 H11B 109.2 4_557 . ?
H11A C11 H11B 107.9 . . ?
N1 C12 C12 111.8(4) . 4_557 ?
N1 C12 H12A 109.2 . . ?
C12 C12 H12A 109.2 4_557 . ?
N1 C12 H12B 109.2 . . ?
C12 C12 H12B 109.2 4_557 . ?
H12A C12 H12B 107.9 . . ?
 
_refine_diff_density_max    2.993
_refine_diff_density_min   -2.406
_refine_diff_density_rms    0.187

_shelx_res_file
;
TITL p-62m_a.res in P-62m
    p-62m_a_sq.res
    created by SHELXL-2018/3 at 10:56:04 on 25-Oct-2024
CELL  0.7000  16.5742  16.5742   6.9370   90.000   90.000  120.000
ZERR    1.000   0.0023   0.0023   0.0014    0.000    0.000    0.000
LATT -1
SYMM -Y, X-Y, Z
SYMM -X+Y, -X, Z
SYMM X, Y, -Z
SYMM -Y, X-Y, -Z
SYMM -X+Y, -X, -Z
SYMM Y, X, -Z
SYMM X-Y, -Y, -Z
SYMM -X, -X+Y, -Z
SYMM Y, X, Z
SYMM X-Y, -Y, Z
SYMM -X, -X+Y, Z
SFAC C  H  N  O  Ni
DISP Ni         0.3420         1.0875        4371.60
DISP O          0.0105         0.0059          30.82
DISP N          0.0059         0.0032          18.71
DISP C          0.0030         0.0016          10.98
DISP H          0.0000         0.0000           0.67
UNIT 45 48 6 18 3
L.S. 10 0   20
ACTA
BOND $H
FMAP 2
PLAN 20
SIZE 0.090 0.085 0.010

TEMP -173
ABIN
WGHT    0.197400    0.850500
EXTI    0.243185
FVAR       0.85271
NI1   5    0.321774    0.000000    0.500000    10.25000    0.01826    0.01716 =
         0.03086    0.00000    0.00000    0.00858
O1    4    0.173106   -0.076054    0.500000    10.50000    0.02109    0.01703 =
         0.03772    0.00000    0.00000    0.00949
O2    4    0.447933    0.112701    0.500000    10.50000    0.01706    0.01336 =
         0.04943    0.00000    0.00000    0.00837
O3    4    0.566991    0.084211    0.500000    10.50000    0.01929    0.01936 =
         0.07319    0.00000    0.00000    0.00973
C1    1    0.171916    0.000000    0.500000    10.25000    0.02045    0.02726 =
         0.02765    0.00000    0.00000    0.01363
C2    1    0.083064    0.000000    0.500000    10.25000    0.01748    0.02705 =
         0.02866    0.00000    0.00000    0.01352
C3    1    0.000000   -0.083539    0.500000    10.25000    0.02154    0.02183 =
         0.01958    0.00000    0.00000    0.01077
AFIX  43
H3    2   -0.000001   -0.140857    0.500000    10.25000   -1.20000
AFIX   0
C4    1    0.533644    0.138605    0.500000    10.50000    0.00778    0.01767 =
         0.03576    0.00000    0.00000   -0.00036
C5    1    0.602426    0.239160    0.500000    10.50000    0.01087    0.01597 =
         0.04016    0.00000    0.00000    0.00132
C6    1    0.571241    0.303046    0.500000    10.50000    0.00677    0.02107 =
         0.03909    0.00000    0.00000    0.00237
AFIX  43
H6    2    0.506477    0.282475    0.500000    10.50000   -1.20000
AFIX   0
N1    3    0.325078    0.000000    0.811420    10.50000    0.01789    0.01635 =
         0.03314    0.00000    0.00093    0.00817
C11   1    0.243933   -0.082178    0.890625    11.00000    0.03176    0.02738 =
         0.02794   -0.00168   -0.00133    0.00027
AFIX  23
H11A  2    0.243367   -0.138871    0.843715    11.00000   -1.20000
H11B  2    0.186551   -0.084171    0.843714    11.00000   -1.20000
AFIX   0
C12   1    0.407854    0.000000    0.890664    10.50000    0.03212    0.06061 =
         0.02364    0.00000    0.00096    0.03031
AFIX  23
H12A  2    0.464845    0.055774    0.843615    10.50000   -1.20000
H12B  2    0.409072   -0.055774    0.843615    10.50000   -1.20000
AFIX   0
HKLF 4


REM  p-62m_a.res in P-62m
REM wR2 = 0.2300, GooF = S = 1.030, Restrained GooF = 1.030 for all data
REM R1 = 0.0917 for 1854 Fo > 4sig(Fo) and 0.0920 for all 1868 data
REM 75 parameters refined using 0 restraints

END

WGHT      0.1974      0.8505

REM Highest difference peak  2.993,  deepest hole -2.406,  1-sigma level  0.187
Q1    1   0.2170  0.0000  0.5000  10.25000  0.05    1.25
Q2    1   0.4974  0.0822  0.5000  10.50000  0.05    1.01
Q3    1   0.3181  0.0000  0.3728  10.50000  0.05    0.94
Q4    1   0.5969  0.3415  0.5000  10.50000  0.05    0.92
Q5    1   0.1088 -0.1454  0.5000  10.50000  0.05    0.84
Q6    1   0.4413  0.1615  0.5000  10.50000  0.05    0.83
Q7    1   0.3020  0.0520  0.3972  11.00000  0.05    0.80
Q8    1   0.1116 -0.0748  0.5000  10.50000  0.05    0.75
Q9    1   0.3844  0.0630  0.4009  11.00000  0.05    0.73
Q10   1   0.4433  0.0000  0.5000  10.25000  0.05    0.73
Q11   1   0.2563  0.0000  0.4087  10.50000  0.05    0.72
Q12   1   0.2741 -0.0692  0.3901  11.00000  0.05    0.63
Q13   1   0.4724  0.2081  0.5000  10.50000  0.05    0.61
Q14   1   0.4359  0.0617  0.5000  10.50000  0.05    0.61
Q15   1   0.6667  0.3333  0.0000  10.16667  0.05    0.59
Q16   1   0.4033  0.2135  0.5000  10.50000  0.05    0.57
Q17   1   0.0000  0.0000  0.0000  10.08333  0.05    0.55
Q18   1   0.5768  0.2547  0.5000  10.50000  0.05    0.54
Q19   1   0.0718  0.0309  0.5000  10.50000  0.05    0.53
Q20   1   0.4461  0.0000  0.8883  10.50000  0.05    0.53
;
_shelx_res_checksum   53047

_shelx_hkl_file
;
   1  -1   0   11.42    0.62
  -2   2   0   79.68    2.50
   2  -2   0   85.03    3.03
   3  -3   0 4296.53  183.45
  -4   4   0   32.57    1.43
   4  -4   0   33.46    1.70
  -5   5   0  643.15   17.04
   5  -5   0  667.06   18.74
  -6   6   0 1459.93   39.88
   6  -6   0 1409.42   40.15
  -7   7   0  347.18    9.37
   7  -7   0  368.33   11.96
  -8   8   0  213.88    6.78
   8  -8   0  248.50    7.76
  -9   9   0 2525.29   66.47
   9  -9   0 2490.58   64.69
 -10  10   0  574.71   17.22
  10 -10   0  610.49   18.83
 -11  11   0    0.45    1.16
  11 -11   0    0.09    0.98
 -12  12   0 4164.65  108.59
  12 -12   0 4089.88  110.11
 -13  13   0 1341.34   39.08
  13 -13   0 1422.00   41.04
 -14  14   0  193.18    8.74
  14 -14   0  203.26    8.74
 -15  15   0  707.12   23.47
  15 -15   0  672.05   24.09
 -16  16   0  564.89   20.79
  16 -16   0  630.65   24.72
 -17  17   0   29.53    2.14
  17 -17   0   27.12    2.94
 -18  18   0   57.19    3.30
  18 -18   0   57.28    4.28
 -19  19   0   70.31    4.28
  19 -19   0   68.70    4.55
 -20  20   0   33.19    2.86
  20 -20   0   36.94    2.68
  19 -20   0   81.11    6.60
 -19  20   0   88.16    4.55
  18 -19   0   54.07    4.37
 -18  19   0   51.66    2.86
  17 -18   0  165.87    9.01
 -17  18   0  156.68    6.78
  16 -17   0  348.70   14.90
 -16  17   0  297.75   11.33
  15 -16   0  180.68    7.85
 -15  16   0  171.32    7.58
  14 -15   0  853.01   28.20
 -14  15   0  934.83   28.55
  13 -14   0 1972.80   52.91
 -13  14   0 2076.12   58.98
  12 -13   0  550.44   17.58
 -12  13   0  637.52   19.90
  11 -12   0  413.39   14.54
 -11  12   0  483.70   15.26
  10 -11   0 1820.94   49.07
 -10  11   0 2087.28   56.03
   9 -10   0   73.97    2.86
  -9  10   0   54.96    2.50
   8  -9   0  391.79   11.60
  -8   9   0  384.57   11.42
   7  -8   0 2272.24   62.37
  -7   8   0 2382.17   61.74
   6  -7   0  392.42   11.24
  -6   7   0  374.22   11.15
   5  -6   0  202.37    6.60
  -5   6   0  197.19    6.07
   4  -5   0  914.30   23.82
  -4   5   0  800.45   20.25
  -3   4   0  670.81   17.93
   2  -3   0  580.06   15.88
  -2   3   0  604.69   17.04
   0  -1   0    9.64    0.80
   0   1   0   11.51    0.80
  -1   0   0    9.46    0.45
   1   0   0   10.35    0.45
  -3   2   0  390.99   14.99
   3  -2   0  440.51   11.42
  -4   3   0  626.82   15.61
   4  -3   0  590.77   15.35
  -5   4   0  848.46   32.48
   5  -4   0  744.42   20.79
  -6   5   0  211.73    6.07
   6  -5   0  182.65    5.80
  -7   6   0  392.69   10.62
   7  -6   0  383.41   11.51
  -8   7   0 2447.04   61.57
   8  -7   0 2112.53   53.98
  -9   8   0  420.26   13.65
   9  -8   0  366.10   11.24
 -10   9   0   75.22    3.39
  10  -9   0   59.60    2.41
 -11  10   0 1840.83   49.25
 -12  11   0  405.71   14.01
  12 -11   0  494.76   15.70
 -13  12   0  550.62   17.76
  13 -12   0  564.45   19.54
 -14  13   0 1731.80   51.04
  14 -13   0 2044.72   58.98
 -15  14   0  828.47   27.12
  15 -14   0  823.38   28.28
 -16  15   0  179.88    8.30
  16 -15   0  166.32    8.65
 -17  16   0  272.85   11.51
  17 -16   0  296.50   13.03
 -18  17   0  145.97    7.94
  18 -17   0  137.05    7.94
 -19  18   0   42.74    2.94
  19 -18   0   52.64    3.84
 -20  19   0   71.92    4.37
  20 -19   0   67.63    5.44
  19 -21   0    7.85    2.05
 -19  21   0   14.19    1.25
  18 -20   0  211.65   12.05
 -18  20   0  204.60    8.57
  17 -19   0  341.29   15.53
 -17  19   0  324.43   12.67
  16 -18   0   11.24    1.61
 -16  18   0    4.28    1.34
  15 -17   0  528.13   19.81
 -15  17   0  551.87   18.56
  14 -16   0  504.58   17.22
 -14  16   0  538.30   17.49
  13 -15   0  696.68   20.70
 -13  15   0  731.12   22.75
  12 -14   0  548.39   18.56
 -12  14   0  610.22   19.36
  11 -13   0 1443.33   38.28
 -11  13   0 1437.98   39.62
  10 -12   0  162.48    5.89
 -10  12   0  197.10    6.96
   9 -11   0  299.62   10.80
  -9  11   0  352.80   10.71
   8 -10   0 3090.18   78.97
   7  -9   0  800.09   23.02
  -7   9   0  780.47   21.77
   6  -8   0 1230.70   31.23
  -6   8   0 1196.97   32.30
  -5   7   0 2391.09  101.27
   4  -6   0   64.96    2.59
  -4   6   0   47.91    2.14
   3  -5   0   74.15    3.03
  -3   5   0   86.19    3.57
   2  -4   0 2377.09   75.31
  -2   4   0 2162.41   99.93
   1  -3   0  531.52   25.07
  -1   3   0  546.16   21.33
   0  -2   0   83.43    3.75
   0   2   0   92.62    3.12
  -2   0   0   78.34    3.03
   2   0   0   82.62    2.23
  -3   1   0  380.64    9.81
   3  -1   0  351.82   12.49
  -5   3   0   71.20    2.41
   5  -3   0   82.62    2.86
  -6   4   0   63.62    2.32
   6  -4   0   46.67    1.87
  -7   5   0 2029.01   52.38
   7  -5   0 2047.75   52.11
  -8   6   0 1106.86   28.91
  -9   7   0  699.80   19.99
   9  -7   0  705.69   20.17
 -10   8   0 2431.87   66.74
 -11   9   0  308.10   10.62
  11  -9   0  348.61   11.96
 -12  10   0  153.20    5.98
  12 -10   0  180.51    7.05
 -13  11   0 1143.89   35.24
  13 -11   0 1221.87   37.92
 -14  12   0  503.33   17.22
  14 -12   0  520.90   18.74
 -15  13   0  618.16   21.24
  15 -13   0  599.25   21.95
 -16  14   0  434.80   16.42
  16 -14   0  427.66   17.40
 -17  15   0  418.92   16.15
  17 -15   0  466.39   18.83
 -18  16   0    7.32    1.25
  18 -16   0    3.03    1.34
 -19  17   0  235.92   10.53
  19 -17   0  301.68   14.45
 -20  18   0  132.77    7.50
  20 -18   0  166.68    7.76
 -21  19   0    8.65    1.07
  21 -19   0    9.90    1.43
  18 -21   0  108.59    7.50
 -18  21   0   99.58    4.64
  17 -20   0   71.83    4.73
 -17  20   0   45.33    2.86
  16 -19   0  391.79   17.67
 -16  19   0  279.99    9.99
  15 -18   0  126.97    6.69
 -15  18   0  111.09    5.44
  14 -17   0  167.75    7.32
 -14  17   0  183.36    7.85
  13 -16   0  596.66   17.76
 -13  16   0  633.06   21.68
  12 -15   0  462.19   14.72
 -12  15   0  534.91   17.22
  11 -14   0  247.34    8.12
 -11  14   0  244.21    8.65
  10 -13   0  797.24   23.20
 -10  13   0  887.00   24.54
   9 -12   0 2277.78   63.26
  -9  12   0 2306.15   59.07
   8 -11   0  305.24    9.99
  -8  11   0  326.93    9.99
   7 -10   0 1168.24   32.39
  -7  10   0 1197.24   32.12
   6  -9   0 2405.10   65.05
  -6   9   0 2408.14   67.72
   5  -8   0  159.36    5.26
  -5   8   0  177.38    5.89
   4  -7   0  296.68    8.65
  -4   7   0  262.86    8.21
   2  -5   0   72.81    4.19
  -2   5   0   83.07    4.64
   1  -4   0  640.83   25.34
  -1   4   0  566.77   23.56
   0  -3   0 3358.40  153.92
   0   3   0 3665.34  162.75
  -1  -2   0  624.23   27.04
   1   2   0  687.04   25.43
   2   1   0  447.38   11.60
  -5   2   0   76.38    2.41
   5  -2   0   85.30    2.77
  -6   3   0 2080.14   52.73
   6  -3   0 1620.00   44.08
  -7   4   0  298.11    8.83
   7  -4   0  234.84    6.96
  -8   5   0  154.81    5.09
   8  -5   0  147.05    4.73
  -9   6   0 1992.88   54.52
   9  -6   0 1592.61   41.76
 -10   7   0 1056.62   28.55
  10  -7   0 1022.72   28.82
 -11   8   0  261.08    8.92
  11  -8   0  289.00   10.17
 -12   9   0 1774.09   51.04
  12  -9   0 1532.38   45.15
 -13  10   0  628.07   20.70
  13 -10   0  783.41   24.18
 -14  11   0  208.08    8.65
  14 -11   0  213.43    8.83
 -15  12   0  391.44   14.54
  15 -12   0  436.67   16.60
 -16  13   0  475.22   17.40
  16 -13   0  487.00   19.45
 -17  14   0  129.02    6.51
  17 -14   0  140.17    7.85
 -18  15   0   97.70    5.44
  18 -15   0   90.92    5.71
 -19  16   0  271.34   12.05
  19 -16   0  211.73   10.26
 -20  17   0   43.63    3.30
  20 -17   0   35.51    2.68
 -21  18   0   66.30    4.10
  21 -18   0   64.42    4.55
 -18  22   0   60.76    5.44
  17 -21   0  793.22   30.25
 -17  21   0  763.24   27.04
  16 -20   0  459.70   19.63
 -16  20   0  402.32   13.65
  15 -19   0   63.35    4.28
 -15  19   0   82.27    4.19
  14 -18   0  401.25   14.90
 -14  18   0  343.43   13.03
  13 -17   0  111.35    4.73
 -13  17   0   92.35    4.19
  12 -16   0  506.09   15.61
 -12  16   0  410.98   14.37
  11 -15   0  210.84    8.12
 -11  15   0  190.77    7.32
  10 -14   0 1078.48   29.27
 -10  14   0 1195.90   30.52
   9 -13   0   75.84    3.30
  -9  13   0   56.03    3.03
   8 -12   0  308.55   10.53
  -8  12   0  272.32    8.39
   7 -11   0 1660.60   42.47
  -7  11   0 1686.74   45.33
   6 -10   0  241.36    7.58
  -6  10   0  282.05    9.19
   5  -9   0  978.91   27.21
  -5   9   0  946.96   26.23
   4  -8   0 3894.65  102.16
  -4   8   0 2850.70  121.79
   3  -7   0  308.63    9.64
  -3   7   0  278.48    9.64
   2  -6   0   61.83    3.30
  -2   6   0   46.93    2.94
   1  -5   0  978.01   39.62
  -1   5   0  872.64   23.02
   0  -4   0   34.62    1.61
   0   4   0   33.73    1.61
  -1  -3   0  618.96   16.77
   1   3   0  627.00   17.67
   2   2   0 1905.88   60.85
  -3  -1   0  494.32   12.94
   3   1   0  487.44   12.94
  -4   0   0   30.16    1.70
   4   0   0   37.30    1.34
  -6   2   0   60.67    2.59
  -7   3   0  272.94    8.12
   7  -3   0  251.17    7.50
  -8   4   0 2186.77   58.26
   8  -4   0 2394.48   62.99
  -9   5   0  844.26   23.11
   9  -5   0  780.29   22.66
 -10   6   0  251.53    8.39
  10  -6   0  234.49    8.30
 -11   7   0 1246.76   33.73
  11  -7   0 1170.65   33.73
 -12   8   0  258.49    9.19
  12  -8   0  231.01    8.92
 -13   9   0   65.58    3.39
  13  -9   0   42.83    2.50
 -14  10   0  832.75   26.77
  14 -10   0  973.11   31.94
 -15  11   0  145.62    5.89
  15 -11   0  151.33    7.58
 -16  12   0  343.70   12.49
  16 -12   0  335.22   14.63
 -17  13   0   79.77    4.37
  17 -13   0   71.11    4.46
 -18  14   0  259.83   11.06
  18 -14   0  241.98   10.97
 -19  15   0   37.74    2.77
  19 -15   0   52.82    3.57
 -20  16   0  267.68   12.05
  20 -16   0  266.25   12.40
 -21  17   0  467.99   17.58
  21 -17   0  400.72   17.40
 -22  18   0   32.48    2.94
  17 -22   0  196.57   12.05
 -17  22   0  180.86    8.12
  16 -21   0  123.85    8.12
 -16  21   0   90.56    5.26
  15 -20   0  240.11   12.76
 -15  20   0  193.89    8.65
  14 -19   0  229.04    9.90
 -14  19   0  186.04    8.03
  13 -18   0  159.63    7.41
 -13  18   0  151.60    6.60
  12 -17   0  539.02   16.86
 -12  17   0  528.13   17.04
  11 -16   0  682.49   22.49
 -11  16   0  731.39   22.04
  10 -15   0  466.92   13.56
 -10  15   0  491.55   15.53
   9 -14   0 1450.20   40.87
  -9  14   0 1623.75   44.52
   8 -13   0  725.59   21.15
  -8  13   0  653.94   19.09
   7 -12   0  308.55   10.53
  -7  12   0  290.25    8.48
   6 -11   0 1021.11   27.84
  -6  11   0 1015.13   28.46
   5 -10   0 1964.23   52.02
  -5  10   0 1943.27   52.47
   4  -9   0 1044.93   28.02
  -4   9   0  930.19   26.32
   3  -8   0  164.09    8.21
  -3   8   0  181.58    9.10
   2  -7   0 2472.38   92.71
  -2   7   0 2678.23  103.15
   1  -6   0  207.01    6.51
  -1   6   0  200.14    6.51
   0  -5   0  659.92   18.56
   0   5   0  700.16   19.36
  -1  -4   0  896.82   23.11
   1   4   0  881.02   23.73
  -2  -3   0   78.97    2.86
   2   3   0   70.76    2.59
  -3  -2   0   81.55    2.77
   3   2   0   78.16    2.77
  -4  -1   0  645.91   18.20
  -5   0   0  437.39   11.33
   5   0   0  454.16   11.69
  -8   3   0  133.84    4.02
   8  -3   0  158.47    4.46
  -9   4   0  689.99   19.63
   9  -4   0  556.51   16.24
 -10   5   0 1241.59   36.76
  10  -5   0 1149.24   32.66
 -11   6   0  773.15   22.40
 -12   7   0  232.17    8.12
  12  -7   0  236.63    9.37
 -13   8   0  539.73   17.31
  13  -8   0  549.28   19.09
 -14   9   0 1158.61   34.62
  14  -9   0 1149.06   37.56
 -15  10   0  318.99   12.58
  15 -10   0  308.55   12.85
 -16  11   0  435.34   16.60
  16 -11   0  548.92   20.25
 -17  12   0  353.34   14.72
  17 -12   0  345.13   14.81
 -18  13   0   80.75    4.82
  18 -13   0   77.09    5.26
 -19  14   0  138.03    7.23
  19 -14   0  109.84    6.69
 -20  15   0  110.73    5.71
  20 -15   0  108.41    6.25
 -21  16   0   53.18    3.57
  21 -16   0   37.21    3.21
 -22  17   0  109.21    5.26
  16 -22   0  249.66   11.69
 -16  22   0  218.52   11.06
  15 -21   0  128.04    7.50
 -15  21   0   89.32    5.18
  14 -20   0  168.55    7.85
 -14  20   0  176.58    8.03
  13 -19   0  300.96   11.51
 -13  19   0  357.35   13.12
  12 -18   0  266.34    9.64
 -12  18   0  223.07    8.12
  11 -17   0  149.99    6.42
 -11  17   0  157.84    7.05
  10 -16   0  405.09   13.03
 -10  16   0  394.11   12.05
   9 -15   0 1197.87   33.55
  -9  15   0 1177.88   32.03
   8 -14   0  396.26   12.40
  -8  14   0  481.38   14.81
   7 -13   0  406.25   13.56
  -7  13   0  390.01   12.05
   6 -12   0 1163.43   29.71
  -6  12   0 1183.86   32.03
   5 -11   0 1002.10   28.37
  -5  11   0  956.96   26.23
   4 -10   0  262.50    8.92
  -4  10   0  285.70   12.94
   3  -9   0 2197.38   80.21
  -3   9   0 2109.67   78.79
   2  -8   0 1335.45   50.68
  -2   8   0 1227.40   31.68
   1  -7   0  389.03   11.87
  -1   7   0  396.52   19.36
   0  -6   0 1621.87   42.83
   0   6   0 1605.63   42.11
  -1  -5   0  195.32    5.80
   1   5   0  211.11    7.05
  -2  -4   0   47.56    2.05
   2   4   0   65.49    3.48
  -3  -3   0 2109.67   52.91
   3   3   0 2298.83   57.11
  -4  -2   0   46.22    1.96
   4   2   0   59.69    2.23
  -5  -1   0  170.69    5.26
   5   1   0  195.76    5.80
  -6   0   0  830.79   29.18
   6   0   0  954.19   23.73
 -11   5   0  490.84   15.26
  11  -5   0  502.97   16.24
 -12   6   0  832.75   24.63
  12  -6   0  739.42   23.82
 -13   7   0  297.30   11.24
  13  -7   0  280.53   11.06
 -14   8   0  251.08   10.08
  14  -8   0  314.17   12.49
 -15   9   0  755.30   25.52
  15  -9   0  817.76   29.00
 -16  10   0  281.33   11.51
  16 -10   0  281.51   12.05
 -17  11   0   89.49    4.82
  17 -11   0   97.97    5.62
 -18  12   0  146.51    7.14
  18 -12   0  138.93    7.41
 -19  13   0  143.48    7.32
  19 -13   0  194.07    9.90
 -20  14   0   78.07    4.91
  20 -14   0   81.29    4.82
 -21  15   0   57.28    3.66
  21 -15   0   43.63    3.57
 -22  16   0   87.89    4.55
  22 -16   0   79.95    4.19
  15 -22   0  324.78   13.83
 -15  22   0  309.26   13.12
  14 -21   0  509.75   19.18
 -14  21   0  484.14   15.53
  13 -20   0  231.01    9.73
 -13  20   0  196.12    8.21
  12 -19   0  153.74    7.32
 -12  19   0  113.32    5.09
  11 -18   0  354.05   11.96
 -11  18   0  345.57   11.69
  10 -17   0 1260.50   35.24
 -10  17   0 1288.97   35.96
   9 -16   0  241.71    8.12
  -9  16   0  326.03   10.97
   8 -15   0  364.04   11.69
  -8  15   0  381.71   10.71
   7 -14   0  413.74   13.38
  -7  14   0  397.59   12.76
   6 -13   0  412.94   13.12
  -6  13   0  403.48   12.94
   5 -12   0  291.59    9.10
  -5  12   0  294.09    9.81
   4 -11   0 1676.03   43.72
  -4  11   0 1697.18   62.64
   3 -10   0 1281.92   47.91
  -3  10   0 1305.92   49.79
   2  -9   0  826.95   24.54
  -2   9   0  845.07   22.93
   1  -8   0 2508.25   63.98
  -1   8   0 2723.11   70.22
   0  -7   0  379.93   12.05
   0   7   0  395.45   11.69
  -1  -6   0  377.96   11.24
   1   6   0  407.41   12.67
  -2  -5   0 2247.44   57.82
   2   5   0 2329.53   61.48
  -3  -4   0  246.09    7.58
   3   4   0  280.53    8.57
  -4  -3   0  248.32    7.85
   4   3   0  293.82    8.92
  -6  -1   0  348.97   10.35
   6   1   0  344.33   10.17
   7   0   0  285.44    8.39
 -13   6   0  252.69    7.67
 -14   7   0  289.09    9.99
  14  -7   0  270.18    9.90
 -15   8   0  227.08    9.10
  15  -8   0  233.15    9.46
 -16   9   0  135.18    5.89
  16  -9   0  183.90    8.48
 -17  10   0  653.85   21.41
  17 -10   0  759.14   27.48
 -18  11   0  163.20    7.41
  18 -11   0  159.36    8.74
 -19  12   0   72.01    4.10
  19 -12   0   57.82    3.84
 -20  13   0   95.65    5.00
  20 -13   0   81.55    4.91
 -21  14   0  157.75    7.67
  21 -14   0  146.24    7.41
 -22  15   0   84.14    4.19
  22 -15   0  104.31    5.53
  15 -23   0  227.08   13.74
 -15  23   0  226.19   13.21
  14 -22   0   74.24    5.35
 -14  22   0   59.60    4.19
  13 -21   0  155.97    6.78
 -13  21   0  164.27    8.03
  12 -20   0  429.45   16.77
 -12  20   0  437.83   16.24
  11 -19   0  566.86   17.58
 -11  19   0  520.19   17.49
  10 -18   0  269.46    9.28
 -10  18   0  250.37    8.30
   9 -17   0  405.27   13.03
  -9  17   0  418.21   13.12
   8 -16   0 1506.68   40.15
  -8  16   0 1590.20   42.03
   7 -15   0  353.52   10.97
  -7  15   0  386.35   11.87
   6 -14   0  377.61   12.58
  -6  14   0  456.84   15.79
   5 -13   0  735.23   21.15
  -5  13   0  681.25   26.77
   4 -12   0  286.06   12.76
  -4  12   0  307.12   13.47
   3 -11   0  327.37   14.99
  -3  11   0  349.14   10.44
   2 -10   0 3052.17   83.16
  -2  10   0 2898.26   74.33
   1  -9   0  460.05   14.28
  -1   9   0  412.14   12.22
   0  -8   0  243.86    8.39
   0   8   0  249.03    8.03
  -1  -7   0 2613.54   67.01
   1   7   0 2517.80   73.79
  -2  -6   0 1126.40   30.07
   2   6   0 1278.97   36.67
  -3  -5   0  174.08    5.62
   3   5   0  149.81    5.71
  -4  -4   0 3203.95   85.57
  -5  -3   0  164.44    5.53
   5   3   0  157.13    5.89
  -6  -2   0 1037.26   27.66
   6   2   0  929.47   26.50
  -7  -1   0 1590.38   40.87
   7   1   0 1501.68   39.26
  -8   0   0  205.13    7.58
 -18  10   0  101.45    3.84
 -20  12   0   76.29    3.30
 -21  13   0   24.18    1.25
  14 -23   0  210.84    9.46
 -14  23   0  202.54    8.92
  13 -22   0  474.77   17.67
 -13  22   0  393.22   14.45
  12 -21   0   61.12    4.28
 -12  21   0   48.45    3.30
  11 -20   0  258.31   10.71
 -11  20   0  209.15    8.30
  10 -19   0  546.96   17.49
 -10  19   0  579.35   17.04
   9 -18   0  721.49   24.00
  -9  18   0  802.86   23.02
   8 -17   0  383.85   12.31
  -8  17   0  406.87   12.85
   7 -16   0  287.13   10.17
  -7  16   0  351.02   10.62
   6 -15   0 1182.97   31.76
  -6  15   0 1201.97   31.32
   5 -14   0 1670.59   46.75
  -5  14   0 1573.96   61.48
   4 -13   0   81.29    5.00
  -4  13   0   57.64    4.55
   3 -12   0 2295.18   60.23
  -3  12   0 2474.70   65.40
   2 -11   0  362.71   11.96
  -2  11   0  375.47   11.42
   1 -10   0   78.97    3.48
  -1  10   0   60.67    2.86
   0   9   0 3614.03   91.72
  -1  -8   0  424.63   12.58
   1   8   0  440.51   13.65
  -2  -7   0  837.48   23.56
   2   7   0  806.97   22.31
  -3  -6   0 2028.92   53.98
   3   6   0 1973.16   56.57
  -4  -5   0  892.80   23.38
   4   5   0 1012.36   27.21
  -5  -4   0  860.68   23.02
   5   4   0  936.88   26.77
  -6  -3   0 1630.17   43.63
   6   3   0 1915.87   53.00
  -7  -2   0  670.98   19.09
   7   2   0  622.27   19.01
  -8  -1   0  337.19   10.89
   8   1   0  330.76   10.89
  13 -23   0  207.72   10.53
 -13  23   0  225.92   11.24
  12 -22   0  502.61   17.13
 -12  22   0  556.06   20.52
  11 -21   0  256.70   10.89
 -11  21   0  279.81   11.96
  10 -20   0  387.60   13.21
 -10  20   0  333.35   11.69
   9 -19   0  595.59   17.49
  -9  19   0  604.33   17.85
   8 -18   0  264.02    9.37
  -8  18   0  263.31    9.37
   7 -17   0 1335.28   36.49
  -7  17   0 1367.13   36.58
   6 -16   0  473.53   14.72
  -6  16   0  452.11   19.54
   5 -15   0  515.28   21.86
  -5  15   0  535.98   22.49
   4 -14   0 1102.48   42.56
  -4  14   0 1307.97   36.49
   3 -13   0  854.17   23.38
  -3  13   0 1002.10   28.20
   2 -12   0  208.43    7.23
  -2  12   0  221.82    7.32
   1 -11   0 2224.15   55.05
  -1  11   0 2242.26   57.55
   0 -10   0  690.79   20.17
   0  10   0  671.79   18.92
  -1  -9   0   60.05    2.94
   1   9   0   81.20    3.39
  -2  -8   0 3294.07   84.68
   2   8   0 2789.40   72.54
  -3  -7   0 1105.43   29.36
   3   7   0 1142.73   29.89
  -4  -6   0  257.60    8.48
   4   6   0  245.11    8.48
  -5  -5   0 1224.01   34.26
   5   5   0 1706.82   46.93
  -6  -4   0  233.33    7.58
   6   4   0  216.02    7.32
  -7  -3   0  942.68   26.41
   7   3   0 1053.59   30.16
  -8  -2   0 1839.32   51.84
   8   2   0 1912.75   52.64
  -9  -1   0   49.61    2.32
   9   1   0   72.45    3.21
  12 -23   0  295.07   13.47
 -12  23   0  241.98   10.26
  11 -22   0  344.77   14.37
 -11  22   0  344.50   14.19
  10 -21   0  253.05   10.97
 -10  21   0  292.75   11.96
   9 -20   0  243.23    8.92
  -9  20   0  205.67    8.03
   8 -19   0  595.14   17.22
  -8  19   0  562.93   18.02
   7 -18   0  347.98   11.33
  -7  18   0  363.78   11.60
   6 -17   0  173.37    6.42
  -6  17   0  167.30    9.19
   5 -16   0  773.59   29.89
  -5  16   0  774.67   22.22
   4 -15   0  210.04    7.32
  -4  15   0  216.29    7.67
   3 -14   0  290.97   10.08
  -3  14   0  286.15   10.80
   2 -13   0 1487.68   40.24
  -2  13   0 1498.20   42.47
   1 -12   0  458.36   13.56
  -1  12   0  543.39   16.77
   0 -11   0    0.89    0.98
   0  11   0    0.80    1.07
  -1 -10   0 2094.24   52.47
   1  10   0 2189.62   58.00
  -2  -9   0  351.37   10.97
   2   9   0  335.49   10.44
  -3  -8   0  338.97   10.26
   3   8   0  284.63    9.10
  -4  -7   0 1527.47   38.37
   4   7   0 1469.56   39.88
  -5  -6   0  845.69   23.11
   5   6   0  855.42   24.18
  -6  -5   0  806.79   22.22
   6   5   0  859.07   24.80
  -7  -4   0 1238.91   35.78
   7   4   0 1187.61   37.30
  -8  -3   0  282.76   10.17
   8   3   0  239.04    9.01
  -9  -2   0  295.16   10.80
   9   2   0  267.23    9.99
 -10  -1   0  967.22   27.93
  11 -23   0  308.46   12.22
 -11  23   0  238.32    9.37
  10 -22   0  568.37   22.13
 -10  22   0  573.55   21.77
   9 -21   0   75.04    4.55
  -9  21   0   58.80    3.57
   8 -20   0  460.68   14.99
  -8  20   0  450.42   15.17
   7 -19   0  178.27    6.87
  -7  19   0  132.68    5.18
   6 -18   0  276.96   14.19
  -6  18   0  244.21   13.12
   5 -17   0  537.41   24.80
  -5  17   0  578.63   17.67
   4 -16   0  541.25   16.51
  -4  16   0  502.61   14.72
   3 -15   0  536.16   16.86
  -3  15   0  604.24   18.38
   2 -14   0  736.92   20.17
  -2  14   0  704.44   21.15
   1 -13   0  687.94   20.43
  -1  13   0  668.40   20.70
   0 -12   0 4792.00  121.26
   0  12   0 4383.61  116.71
  -1 -11   0  516.98   15.88
   1  11   0  442.83   12.94
  -2 -10   0  194.25    6.78
   2  10   0  187.55    6.51
  -3  -9   0 2232.81   56.03
   3   9   0 2103.52   57.64
  -4  -8   0  270.36    8.92
   4   8   0  319.97   10.26
  -5  -7   0  258.58    8.65
   5   7   0  292.48   10.35
  -6  -6   0  951.69   27.30
   6   6   0 1043.68   28.64
  -7  -5   0  255.46    9.19
   7   5   0  256.97    9.64
  -8  -4   0  216.11    8.39
   8   4   0  255.46    9.73
  -9  -3   0 1236.77   39.88
   9   3   0 1179.84   37.21
 -10  -2   0  149.54    6.51
  10   2   0  134.73    5.98
  10 -23   0  218.43    9.37
 -10  23   0  228.96    9.81
   9 -22   0  515.28   20.25
  -9  22   0  446.31   17.22
   8 -21   0  171.85    9.01
  -8  21   0  178.54    8.21
   7 -20   0  266.97    9.28
  -7  20   0  219.23   10.53
   6 -19   0  391.44   17.22
  -6  19   0  393.67   12.58
   5 -18   0  164.80    5.98
  -5  18   0  154.72    5.89
   4 -17   0  134.82    5.53
  -4  17   0  101.00    4.46
   3 -16   0  779.75   21.50
  -3  16   0  721.58   20.43
   2 -15   0  827.04   22.13
  -2  15   0  817.14   23.82
   1 -14   0 2314.27   61.21
  -1  14   0 2367.98   60.23
   0 -13   0 1731.17   45.59
   0  13   0 1706.28   46.84
  -1 -12   0  658.85   18.56
   1  12   0  680.17   20.17
  -2 -11   0 1526.85   40.06
   2  11   0 1423.16   37.56
  -3 -10   0  915.73   24.72
   3  10   0  792.06   23.29
  -4  -9   0   50.23    2.59
   4   9   0   75.22    3.30
  -5  -8   0  620.21   18.29
   5   8   0  577.74   18.20
  -6  -7   0  367.35   12.13
   6   7   0  330.94   12.05
  -7  -6   0  336.03   11.78
   7   6   0  337.54   12.58
  -8  -5   0  570.69   19.18
   8   5   0  596.39   19.27
  -9  -4   0   40.96    2.32
   9   4   0   58.09    3.03
 -10  -3   0  708.46   22.57
  10   3   0  521.44   18.83
 -11  -2   0  780.55   25.79
  11   2   0  720.33   22.84
   9 -23   0  241.18   10.53
  -9  23   0  227.44   10.35
   8 -22   0   82.18    8.21
  -8  22   0   69.24    6.60
  -7  21   0  646.00   36.40
   6 -20   0  185.06   10.80
  -6  20   0  198.08    8.30
   5 -19   0  262.15   10.08
  -5  19   0  211.11    7.14
   4 -18   0  462.37   15.70
  -4  18   0  431.41   13.56
   3 -17   0  226.46    8.57
  -3  17   0  222.71    7.94
   2 -16   0  590.14   19.01
  -2  16   0  601.92   19.09
   1 -15   0 1083.75   29.62
  -1  15   0 1067.77   30.78
   0 -14   0  248.59    7.94
   0  14   0  240.64    8.12
  -1 -13   0 2267.69   61.74
   1  13   0 2081.48   53.09
  -2 -12   0  638.51   18.47
   2  12   0  664.47   20.17
  -3 -11   0  268.84    8.65
   3  11   0  278.57    9.28
  -4 -10   0 1197.96   34.80
   4  10   0 1012.01   29.36
  -5  -9   0 1427.27   39.53
   5   9   0 1477.68   43.63
  -6  -8   0  342.36   11.60
   6   8   0  331.57   12.13
  -7  -7   0  318.90   11.60
   7   7   0  311.94   11.42
  -8  -6   0  364.04   12.94
   8   6   0  287.76   10.44
  -9  -5   0 1185.55   36.58
   9   5   0 1098.65   34.62
 -10  -4   0  967.75   31.59
  10   4   0  807.86   27.04
 -11  -3   0  191.30    8.03
  11   3   0  180.77    8.03
 -12  -2   0  389.65   12.31
  -8  23   0  260.99   24.18
   6 -21   0  155.61    7.76
  -6  21   0  114.48    8.39
   5 -20   0  284.90   11.24
  -5  20   0  262.24   10.26
   4 -19   0   66.47    3.03
  -4  19   0  104.93    5.00
   3 -18   0  163.11    6.25
  -3  18   0  146.96    6.07
   2 -17   0  731.75   21.59
  -2  17   0  704.80   21.77
   1 -16   0  240.73    8.39
  -1  16   0  236.00    9.01
   0 -15   0  879.95   24.89
   0  15   0  881.11   25.96
  -1 -14   0 1039.49   28.82
   1  14   0 1061.71   29.98
  -2 -13   0  774.58   22.84
   2  13   0  757.62   22.22
  -3 -12   0  542.68   17.13
   3  12   0  487.18   16.06
  -4 -11   0  191.48    6.69
   4  11   0  202.46    8.03
  -5 -10   0  380.02   12.40
   5  10   0  374.84   13.56
  -6  -9   0 1096.33   31.76
   6   9   0  963.65   29.27
  -7  -8   0  313.72   11.24
   7   8   0  297.84   11.96
  -8  -7   0  278.57   10.80
   8   7   0  302.66   11.87
  -9  -6   0  854.17   28.37
   9   6   0  807.23   27.30
 -10  -5   0  303.37   11.96
  10   5   0  305.07   12.49
 -11  -4   0  131.07    6.51
  11   4   0  104.31    5.71
 -12  -3   0  366.72   14.01
  12   3   0  328.71   13.38
   6 -22   0  303.91   11.96
  -6  22   0  278.65   10.26
   5 -21   0  144.55    7.41
  -5  21   0  115.82    5.80
   4 -20   0  608.26   22.40
  -4  20   0  549.81   19.72
   3 -19   0  534.56   17.93
  -3  19   0  401.07   14.37
   2 -18   0   10.80    1.61
  -2  18   0    4.91    1.61
   1 -17   0  407.85   14.28
  -1  17   0  391.79   12.40
   0 -16   0  851.49   24.63
   0  16   0  828.02   24.89
  -1 -15   0  208.79    7.85
   1  15   0  220.21    7.67
  -2 -14   0  562.93   17.85
   2  14   0  529.29   16.77
  -3 -13   0  648.86   19.45
   3  13   0  650.46   21.06
  -4 -12   0  423.56   14.01
   4  12   0  476.38   16.06
  -5 -11   0  687.22   21.86
   5  11   0  614.95   20.25
  -6 -10   0  378.14   13.92
   6  10   0  348.25   13.38
  -7  -9   0  249.57    9.90
   7   9   0  205.85    8.92
  -8  -8   0 1328.67   42.56
  -9  -7   0  223.42    9.90
   9   7   0  166.50    7.67
 -10  -6   0  280.89   11.51
  10   6   0  290.25   12.05
 -11  -5   0  490.66   18.47
  11   5   0  428.02   17.31
 -12  -4   0  280.08   12.13
  12   4   0  311.76   13.12
 -13  -3   0  311.58   10.35
   5 -22   0  302.57   12.22
  -5  22   0  241.18    9.73
   4 -21   0 1125.33   39.53
  -4  21   0 1083.84   32.75
   3 -20   0   89.14    5.26
  -3  20   0   68.79    3.75
   2 -19   0  445.06   16.51
  -2  19   0  453.54   14.99
   1 -18   0  230.92    9.10
  -1  18   0  219.14    8.74
   0 -17   0   44.17    2.86
   0  17   0   39.71    2.94
  -1 -16   0  363.69   12.49
   1  16   0  384.48   13.21
  -2 -15   0  621.37   20.61
   2  15   0  684.90   22.40
  -3 -14   0  181.22    6.78
   3  14   0  180.86    6.87
  -4 -13   0   95.74    4.02
   4  13   0  114.03    5.26
  -5 -12   0  495.83   17.13
   5  12   0  465.50   16.42
  -6 -11   0  139.10    6.07
   6  11   0  133.84    6.42
  -7 -10   0 1120.42   37.12
   7  10   0 1027.36   33.10
  -8  -9   0  311.31   13.03
   8   9   0  272.32   11.42
  -9  -8   0  277.76   12.05
   9   8   0  249.57   10.44
 -10  -7   0  925.28   33.28
  10   7   0  847.30   29.27
 -11  -6   0  112.07    5.98
  11   6   0  108.50    5.80
 -12  -5   0  311.85   12.85
  12   5   0  272.23   12.49
 -13  -4   0   55.32    3.21
  13   4   0   59.51    3.39
   4 -22   0   99.93    7.94
  -4  22   0  116.35    8.74
   3 -21   0  165.69    6.96
  -3  21   0  136.34    6.42
   2 -20   0  314.61   13.56
  -2  20   0  327.91   12.13
   1 -19   0   77.63    4.37
  -1  19   0   78.70    4.19
   0 -18   0   79.77    5.18
   0  18   0   74.77    4.10
  -1 -17   0  209.77    9.81
   1  17   0  219.05   10.62
  -2 -16   0    4.82    1.61
   2  16   0   13.12    1.78
  -3 -15   0  125.54    6.34
   3  15   0  143.65    7.05
  -4 -14   0  354.23   13.03
   4  14   0  372.25   15.17
  -5 -13   0  117.96    5.53
   5  13   0  133.57    6.16
  -6 -12   0  200.22    9.19
   6  12   0  221.82    9.81
  -7 -11   0  264.91   11.15
   7  11   0  221.91   10.26
  -8 -10   0  181.58    8.74
   8  10   0  197.10    9.73
  -9  -9   0  500.56   19.63
   9   9   0  493.60   18.74
 -10  -8   0  150.08    7.85
  10   8   0  170.07    8.39
 -11  -7   0  197.64    9.46
  11   7   0  194.87    9.46
 -12  -6   0  112.87    6.07
  12   6   0  138.57    7.32
 -13  -5   0   68.97    4.10
  13   5   0   82.53    4.64
   2 -21   0   17.13    2.05
  -2  21   0   19.99    2.68
   1 -20   0  125.99    6.25
  -1  20   0  149.01    6.60
   0 -19   0  103.15    5.35
   0  19   0  100.29    5.53
  -1 -18   0   80.39    4.73
   1  18   0   75.75    4.28
  -2 -17   0  427.22   16.77
   2  17   0  383.32   14.81
  -3 -16   0  372.88   14.72
   3  16   0  456.13   17.58
  -4 -15   0   88.42    5.00
   4  15   0   54.87    3.39
  -5 -14   0  190.86    8.65
   5  14   0  225.12    9.81
  -6 -13   0  307.21   13.29
   6  13   0  256.17   11.60
  -7 -12   0   88.96    4.82
   7  12   0  116.17    5.98
  -8 -11   0  401.70   16.77
   8  11   0  388.67   15.53
  -9 -10   0  321.13   13.92
   9  10   0  357.08   14.28
 -10  -9   0  309.08   13.92
  10   9   0  320.41   13.56
 -11  -8   0  336.30   14.90
  11   8   0  328.80   14.28
 -12  -7   0   67.99    4.28
  12   7   0   77.09    5.18
 -13  -6   0  166.32    8.12
  13   6   0  151.42    7.76
 -14  -5   0   62.64    3.84
  14   5   0   50.41    3.03
   0 -20   0   62.64    4.10
   0  20   0   62.01    3.93
  -1 -19   0  137.86    7.50
   1  19   0  116.44    6.34
  -2 -18   0  305.96   13.21
   2  18   0  248.50   11.51
  -3 -17   0   62.01    4.19
   3  17   0   68.53    4.73
  -4 -16   0  440.07   17.76
   4  16   0  482.09   19.54
  -5 -15   0  194.96   10.08
   5  15   0  208.88   10.53
  -6 -14   0  131.34    6.87
   6  14   0  141.16    6.96
  -7 -13   0  170.69    9.37
   7  13   0  183.72    8.12
  -8 -12   0  304.17   13.74
   8  12   0  308.63   14.28
  -9 -11   0  147.49    8.48
   9  11   0  145.97    7.58
 -10 -10   0  191.93    9.64
  10  10   0  230.20   11.69
 -11  -9   0  114.39    6.34
  11   9   0  136.70    6.87
 -12  -8   0  199.87   10.08
  12   8   0  218.96   10.97
 -13  -7   0   99.67    6.16
  13   7   0  120.81    6.60
 -14  -6   0   71.11    3.48
  14   6   0   52.55    3.21
  -2 -19   0   18.83    1.87
   2  19   0   14.10    1.70
  -3 -18   0  124.65    7.32
   3  18   0  134.02    6.78
  -4 -17   0  787.87   30.07
   4  17   0  850.78   32.57
  -5 -16   0   91.90    5.98
   5  16   0  104.22    6.07
  -6 -15   0   75.49    5.00
   6  15   0  101.45    5.18
  -7 -14   0  378.95   16.60
   7  14   0  414.28   18.20
  -8 -13   0  111.35    6.34
   8  13   0   94.67    5.44
  -9 -12   0   34.44    2.94
   9  12   0   40.96    2.94
 -10 -11   0  159.27    7.94
  10  11   0  134.20    8.57
 -11 -10   0  149.99    8.30
  11  10   0  135.80    7.05
 -12  -9   0   25.61    2.14
  12   9   0   32.21    2.59
 -13  -8   0   62.64    3.84
  13   8   0   75.93    4.37
 -14  -7   0  195.76    9.37
  14   7   0  150.26    7.94
 -15  -6   0   10.44    0.80
  -4 -18   0   84.41    7.05
   4  18   0   60.14    9.64
  -5 -17   0  189.96   10.35
   5  17   0  199.42   10.17
  -6 -16   0  182.91   10.62
   6  16   0  194.87    9.01
  -7 -15   0  256.17   11.87
   7  15   0  219.77   10.89
  -8 -14   0   42.74    3.39
   8  14   0   47.11    3.39
  -9 -13   0  272.32   13.65
   9  13   0  273.30   12.49
 -10 -12   0  290.52   13.12
  10  12   0  293.38   13.38
 -11 -11   0  178.81    8.74
  11  11   0  130.27    8.12
 -12 -10   0  258.49   10.97
  12  10   0  210.31   10.35
 -13  -9   0  166.14    8.12
  13   9   0  183.90    8.39
 -14  -8   0   21.86    1.87
  14   8   0   19.81    1.87
  -8 -15   0  161.32    9.46
   8  15   0  151.69   10.35
  -9 -14   0  125.72    6.34
   9  14   0  117.78    7.67
 -10 -13   0  121.44    6.34
  10  13   0   97.35    5.89
 -11 -12   0   99.84    5.98
  11  12   0  136.25    6.69
 -12 -11   0   78.16    4.19
  12  11   0  106.89    5.80
 -13 -10   0   83.43    3.66
  13  10   0   81.29    3.66
 -14  -9   0   71.92    4.28
  14   9   0   59.07    4.02
 -15  -8   0   39.08    2.68
 -15  -8   1    9.37    1.25
  14   9  -1   10.26    1.25
 -14  -9   1   14.99    1.34
  13  10  -1   30.69    1.96
 -13 -10   1   45.51    3.30
  12  11  -1   37.21    2.23
 -12 -11   1   23.65    1.87
  11  12  -1   44.52    2.77
 -11 -12   1   28.91    2.32
  10  13  -1   46.75    2.59
 -10 -13   1   64.51    4.46
   9  14  -1   25.16    2.77
  -9 -14   1   27.84    2.14
  -8 -15   1   46.40    5.53
  15   7  -1   30.78    1.87
 -15  -7   1   42.20    1.96
  14   8  -1   10.17    1.16
 -14  -8   1   20.79    1.70
  13   9  -1   52.73    2.94
 -13  -9   1   44.88    2.94
  12  10  -1   88.42    4.91
 -12 -10   1   92.53    4.46
  11  11  -1   87.00    3.57
 -11 -11   1  112.51    6.51
  10  12  -1  109.57    5.89
 -10 -12   1  126.70    5.62
   9  13  -1   76.91    4.28
  -9 -13   1   71.65    4.02
   8  14  -1   29.18    2.05
  -8 -14   1   48.63    3.12
   7  15  -1  122.51    6.78
  -7 -15   1  116.80    5.71
   6  16  -1   75.49    4.10
  -6 -16   1   85.03    4.28
   5  17  -1   45.33    2.68
  -5 -17   1   37.30    2.50
 -15  -6   1    8.74    0.62
  14   7  -1  101.27    4.55
 -14  -7   1  118.05    5.71
  13   8  -1   23.20    1.70
 -13  -8   1   31.14    1.96
  12   9  -1    8.21    1.07
 -12  -9   1   20.43    1.70
  11  10  -1   44.35    2.41
 -11 -10   1   63.98    4.19
  10  11  -1   49.61    3.12
 -10 -11   1   64.15    3.66
   9  12  -1   14.10    1.70
  -9 -12   1   26.23    2.59
   8  13  -1   30.43    2.14
  -8 -13   1   51.13    3.21
   7  14  -1  219.94    9.55
  -7 -14   1  246.62   10.08
   6  15  -1   27.12    1.96
  -6 -15   1   25.61    1.87
   5  16  -1   22.40    2.05
  -5 -16   1   16.77    1.87
   4  17  -1  590.23   19.36
  -4 -17   1  640.11   20.79
   3  18  -1   61.92    3.66
  -3 -18   1   62.64    3.30
   2  19  -1   12.05    1.87
  -2 -19   1   16.60    2.50
  14   6  -1   47.38    2.32
 -14  -6   1   52.64    3.12
  13   7  -1   37.56    2.05
 -13  -7   1   34.08    2.23
  12   8  -1  119.21    5.62
 -12  -8   1  133.04    6.69
  11   9  -1   71.92    3.93
 -11  -9   1   54.16    3.57
  10  10  -1  132.41    5.62
 -10 -10   1   95.03    4.73
   9  11  -1   74.77    4.02
  -9 -11   1   68.17    4.28
   8  12  -1  187.20    7.50
  -8 -12   1  203.35    8.30
   7  13  -1   67.81    4.02
  -7 -13   1   56.66    3.48
   6  14  -1  110.73    5.00
  -6 -14   1  129.38    6.25
   5  15  -1  143.30    6.16
  -5 -15   1  188.80    7.85
   4  16  -1  255.19    9.73
  -4 -16   1  226.99    9.64
   3  17  -1   26.50    2.14
  -3 -17   1   25.88    2.32
   2  18  -1  244.03    8.39
  -2 -18   1  283.65   11.15
   1  19  -1  139.02    4.91
  -1 -19   1  169.26    6.34
   0  20  -1   48.27    3.12
   0 -20   1   48.72    3.48
  14   5  -1   90.39    3.39
 -14  -5   1   96.45    4.55
  13   6  -1  126.08    6.16
 -13  -6   1  154.01    7.23
  12   7  -1   66.12    3.21
 -12  -7   1   57.64    3.48
  11   8  -1  301.14   10.80
 -11  -8   1  290.25   12.49
  10   9  -1  301.76   11.33
 -10  -9   1  308.99   11.78
   9  10  -1  324.07   11.15
  -9 -10   1  330.94   13.29
   8  11  -1  394.29   13.29
  -8 -11   1  377.07   14.63
   7  12  -1  106.18    5.53
  -7 -12   1   88.33    4.82
   6  13  -1  228.78    8.57
  -6 -13   1  266.61   10.71
   5  14  -1  184.25    7.50
  -5 -14   1  212.45    9.81
   4  15  -1   98.86    4.55
  -4 -15   1  133.48    6.96
   3  16  -1  284.63   10.89
  -3 -16   1  267.86   11.78
   2  17  -1  549.64   17.49
  -2 -17   1  674.02   23.20
   1  18  -1   72.18    3.03
  -1 -18   1   78.16    4.02
   0  19  -1  104.31    4.55
   0 -19   1  113.76    5.53
  -1  20  -1  149.54    6.78
   1 -20   1  151.42    6.69
  -2  21  -1   20.34    2.05
   2 -21   1   14.45    1.87
 -14  -4   1  125.81    4.55
  13   5  -1   40.06    2.14
 -13  -5   1   47.02    2.68
  12   6  -1  102.61    4.73
 -12  -6   1  102.34    5.35
  11   7  -1  191.12    7.41
 -11  -7   1  207.01    9.19
  10   8  -1  212.27    8.57
 -10  -8   1  172.74    6.96
   9   9  -1  317.91   11.42
  -9  -9   1  353.52   13.29
   8  10  -1  249.92    8.83
  -8 -10   1  215.04    8.74
   7  11  -1  268.13   10.62
  -7 -11   1  236.90   10.08
   6  12  -1  157.04    6.87
  -6 -12   1  146.24    6.69
   5  13  -1   81.02    3.84
  -5 -13   1   78.70    4.28
   4  14  -1  296.95   10.44
  -4 -14   1  318.27   12.58
   3  15  -1  164.98    6.34
  -3 -15   1  194.34    8.39
   2  16  -1   -0.89    1.78
  -2 -16   1    3.12    1.96
   1  17  -1  245.64    8.92
  -1 -17   1  307.12   12.40
   0  18  -1   68.70    4.10
   0 -18   1   70.40    4.55
  -1  19  -1   76.38    4.55
   1 -19   1   78.34    4.55
  -2  20  -1  308.46   11.60
   2 -20   1  295.70   10.97
  -3  21  -1   76.91    4.55
   3 -21   1   67.54    4.02
  13   4  -1   52.29    2.50
 -13  -4   1   31.14    1.96
  12   5  -1  194.51    7.41
 -12  -5   1  211.20    8.57
  11   6  -1   88.16    3.84
 -11  -6   1   89.76    4.46
  10   7  -1  860.32   26.86
 -10  -7   1  860.41   28.46
   9   8  -1  257.06    9.01
  -9  -8   1  241.18    9.46
   8   9  -1  259.47    9.64
  -8  -9   1  258.67   10.44
   7  10  -1 1044.40   30.43
  -7 -10   1 1001.84   32.92
   6  11  -1  122.78    4.73
  -6 -11   1  119.92    5.62
   5  12  -1  317.02   11.33
  -5 -12   1  334.06   12.05
   4  13  -1   88.60    4.28
  -4 -13   1   60.14    3.21
   3  14  -1  103.24    5.35
  -3 -14   1  103.68    4.64
   2  15  -1  464.42   15.08
  -2 -15   1  450.51   15.08
   1  16  -1  378.32   13.03
  -1 -16   1  398.31   13.65
   0  17  -1   39.53    2.77
   0 -17   1   39.26    2.50
  -1  18  -1  279.81   10.80
   1 -18   1  271.87   10.35
  -2  19  -1  691.68   20.34
   2 -19   1  673.75   21.06
  -3  20  -1   24.72    2.77
   3 -20   1   35.42    2.68
  -4  21  -1  805.81   24.09
   4 -21   1  835.61   25.70
  -5  22  -1   44.17    3.39
   5 -22   1   74.68    4.91
  13   3  -1  194.78    5.80
 -13  -3   1  184.43    6.42
  12   4  -1  286.86    9.73
 -12  -4   1  264.91    9.90
  11   5  -1  142.05    6.07
 -11  -5   1  157.75    6.69
  10   6  -1  272.05    9.90
 -10  -6   1  255.10   10.08
   9   7  -1   42.11    2.32
  -9  -7   1   79.68    4.28
   8   8  -1  816.24   23.56
  -8  -8   1  787.42   24.36
   7   9  -1   56.12    3.03
  -7  -9   1   90.21    4.28
   6  10  -1  323.36   11.06
  -6 -10   1  336.30   12.85
   5  11  -1  223.87    8.03
  -5 -11   1  203.53    8.12
   4  12  -1  459.43   14.90
  -4 -12   1  416.06   15.08
   3  13  -1  370.02   12.67
  -3 -13   1  372.79   13.21
   2  14  -1  117.33    5.26
  -2 -14   1  183.81    7.67
   1  15  -1  136.61    5.89
  -1 -15   1  119.03    4.82
   0  16  -1  652.34   20.17
   0 -16   1  650.28   20.88
  -1  17  -1  409.46   14.19
   1 -17   1  410.09   13.83
  -2  18  -1    3.03    1.61
   2 -18   1    2.41    1.52
  -3  19  -1  304.08   10.89
   3 -19   1  366.99   11.87
  -4  20  -1  278.12    9.46
   4 -20   1  321.13   10.62
  -5  21  -1   21.95    2.59
   5 -21   1   35.87    3.12
  -6  22  -1  121.44    5.98
   6 -22   1  112.16    5.80
  12   3  -1   62.19    2.59
 -12  -3   1  109.84    4.64
  11   4  -1   80.04    3.48
 -11  -4   1   53.98    2.59
  10   5  -1  242.52    8.83
 -10  -5   1  256.26    9.55
   9   6  -1 1008.17   30.34
  -9  -6   1  797.95   24.98
   8   7  -1  381.35   13.21
  -8  -7   1  339.69   12.76
   7   8  -1  362.26   12.13
  -7  -8   1  343.97   12.67
   6   9  -1 1051.09   29.27
  -6  -9   1 1036.01   31.76
   5  10  -1  322.11   10.26
  -5 -10   1  304.80   12.13
   4  11  -1  106.45    4.55
  -4 -11   1   79.14    4.28
   3  12  -1  100.11    4.37
  -3 -12   1  165.07    7.05
   2  13  -1  395.63   12.76
  -2 -13   1  408.66   13.83
   1  14  -1  427.04   13.21
  -1 -14   1  403.57   13.38
   0  15  -1  213.25    7.67
   0 -15   1  226.55    8.39
  -1  16  -1  118.31    5.00
   1 -16   1  140.62    5.35
  -2  17  -1  497.26   16.15
   2 -17   1  502.88   15.97
  -3  18  -1  213.79    8.21
   3 -18   1  190.32    7.41
  -4  19  -1  151.15    5.71
   4 -19   1  119.47    5.09
  -5  20  -1  239.93    8.65
   5 -20   1  223.42    8.65
  -6  21  -1   37.48    3.84
   6 -21   1   44.35    2.86
  -8  23  -1   -3.75    1.78
   8 -23   1   -1.96    1.70
  12   2  -1  119.65    3.93
 -12  -2   1   90.03    3.57
  11   3  -1   33.46    1.70
 -11  -3   1   36.94    1.87
  10   4  -1   55.68    2.68
 -10  -4   1   91.01    3.93
   9   5  -1  786.89   24.00
  -9  -5   1  766.90   24.27
   8   6  -1  179.88    6.51
  -8  -6   1  222.98    7.94
   7   7  -1  537.14   16.86
  -7  -7   1  415.97   13.92
   6   8  -1  219.41    7.85
  -6  -8   1  272.05   10.62
   5   9  -1  976.94   28.46
  -5  -9   1  954.64   30.43
   4  10  -1   63.44    2.86
  -4 -10   1  117.87    5.18
   3  11  -1   45.86    2.59
  -3 -11   1   47.91    2.77
   2  12  -1  201.92    7.50
  -2 -12   1  171.58    6.87
   1  13  -1  415.97   13.65
  -1 -13   1  481.38   15.17
   0  14  -1   53.09    2.77
   0 -14   1   52.20    3.03
  -1  15  -1  448.54   14.54
   1 -15   1  483.88   15.70
  -2  16  -1  195.58    7.05
   2 -16   1  126.70    5.09
  -3  17  -1  120.28    5.26
   3 -17   1  135.00    5.53
  -4  18  -1  361.01   11.69
   4 -18   1  370.11   12.49
  -5  19  -1  262.33    9.73
   5 -19   1  233.24    8.48
  -6  20  -1  166.14    7.05
   6 -20   1  170.07    9.73
  -7  21  -1  351.37   16.60
  -8  22  -1   68.97    7.14
   8 -22   1   48.90    5.35
  -9  23  -1   57.55    3.66
   9 -23   1   52.82    3.93
  11   2  -1   13.21    0.80
 -11  -2   1   17.22    1.25
  10   3  -1  375.91   12.67
 -10  -3   1  454.52   14.45
   9   4  -1   60.85    2.68
  -9  -4   1   42.65    2.23
   8   5  -1  295.79   10.17
  -8  -5   1  271.25    9.64
   7   6  -1  242.25    8.65
  -7  -6   1  214.77    7.76
   6   7  -1  257.69   13.74
  -6  -7   1  241.63    8.83
   5   8  -1  371.54   12.58
  -5  -8   1  282.76    9.81
   4   9  -1   78.43    3.48
  -4  -9   1   46.13    2.41
   3  10  -1  471.92   15.08
  -3 -10   1  571.67   18.74
   2  11  -1   20.88    1.70
  -2 -11   1   22.66    1.70
   1  12  -1  200.31    9.28
  -1 -12   1  185.86    6.69
   0  13  -1  654.66   17.76
   0 -13   1  628.60   18.47
  -1  14  -1  507.79   15.26
   1 -14   1  445.60   14.63
  -2  15  -1  425.88   13.21
   2 -15   1  417.49   13.38
  -3  16  -1  409.46   12.58
   3 -16   1  432.57   13.56
  -4  17  -1   71.29    3.39
   4 -17   1  103.15    4.73
  -5  18  -1  103.95    4.91
   5 -18   1  106.89    4.46
  -6  19  -1  354.32   11.78
   6 -19   1  294.45   12.94
  -7  20  -1   76.65    6.87
   7 -20   1   97.08    4.73
  -8  21  -1   71.56    3.30
   8 -21   1   63.35    2.77
  -9  22  -1  126.70    6.07
   9 -22   1  145.17    6.51
 -10  23  -1  122.60    5.71
  10 -23   1   94.76    5.18
  11   1  -1  105.56    3.30
 -11  -1   1  153.47    5.00
  10   2  -1   38.37    1.61
 -10  -2   1   49.79    2.32
   9   3  -1  451.31   13.92
  -9  -3   1  440.24   14.28
   8   4  -1  210.31   12.13
  -8  -4   1  145.53    5.44
   7   5  -1  182.02    6.78
  -7  -5   1  151.24    5.80
   6   6  -1  376.71   12.13
  -6  -6   1  368.42   12.94
   5   7  -1  179.08    6.34
  -5  -7   1  158.02    6.42
   4   8  -1  203.88    7.32
  -4  -8   1  182.29    7.05
   3   9  -1  519.74   15.53
  -3  -9   1  515.28   16.60
   2  10  -1   51.22    2.23
  -2 -10   1   65.14    3.21
   1  11  -1  178.54    6.42
  -1 -11   1  242.43    9.55
   0  12  -1  949.91   27.30
   0 -12   1  934.02   28.37
  -1  13  -1  202.90    7.14
   1 -13   1  211.82    8.65
  -2  14  -1  162.75    5.89
   2 -14   1  209.86    7.32
  -3  15  -1  177.47    6.34
   3 -15   1  105.38    4.19
  -4  16  -1  464.07   13.74
   4 -16   1  515.11   16.15
  -5  17  -1  381.09   11.33
   5 -17   1  371.36   17.85
  -6  18  -1  206.83   11.96
   6 -18   1  217.89   12.85
  -7  19  -1  122.24    4.82
   7 -19   1  138.30    5.98
  -8  20  -1  293.91   10.08
   8 -20   1  293.29   10.89
  -9  21  -1   40.06    2.50
   9 -21   1   18.83    1.78
 -10  22  -1  219.05    9.19
  10 -22   1  190.32    7.50
 -11  23  -1   50.77    3.12
  11 -23   1  103.32    5.44
  10   1  -1  222.98    6.69
 -10  -1   1  227.44    6.60
   9   2  -1   34.89    1.78
  -9  -2   1   43.19    2.05
   8   3  -1   99.76    3.84
  -8  -3   1  115.19    4.55
   7   4  -1  981.14   29.36
  -7  -4   1  890.12   26.68
   6   5  -1  525.90   16.33
  -6  -5   1  481.20   15.61
   5   6  -1  479.77   14.99
  -5  -6   1  487.89   16.60
   4   7  -1  922.16   27.21
  -4  -7   1  954.46   29.36
   3   8  -1  126.88    5.18
  -3  -8   1  160.34    6.16
   2   9  -1   44.17    2.14
  -2  -9   1   60.94    2.94
   1  10  -1  301.05   10.08
  -1 -10   1  293.91   10.17
   0  11  -1  149.10    5.44
   0 -11   1  141.51    4.91
  -1  12  -1  241.98    7.85
   1 -12   1  171.94    6.60
  -2  13  -1   23.82    2.05
   2 -13   1   21.33    1.70
  -3  14  -1   58.62    4.37
   3 -14   1   53.09    2.94
  -4  15  -1   91.19    3.84
   4 -15   1  128.31    5.35
  -5  16  -1  251.98    7.76
   5 -16   1  249.30   12.22
  -6  17  -1  153.65    8.65
   6 -17   1  160.16    6.16
  -7  18  -1  348.79   11.42
   7 -18   1  385.37   13.29
  -8  19  -1  502.70   16.06
   8 -19   1  537.05   17.49
  -9  20  -1  115.46    5.09
   9 -20   1  131.34    6.16
 -10  21  -1  121.08    4.91
  10 -21   1   93.06    3.93
 -11  22  -1  204.78    8.74
  11 -22   1  183.00    7.58
 -12  23  -1   55.86    3.39
  12 -23   1   95.12    5.09
  10   0  -1  117.60    3.39
 -10   0   1  120.37    3.57
   9   1  -1   43.10    2.50
  -9  -1   1   27.93    1.43
   8   2  -1  835.70   23.91
  -8  -2   1  877.99   25.79
   7   3  -1  497.62   15.61
  -7  -3   1  548.83   16.33
   6   4  -1  491.46   15.70
  -6  -4   1  490.12   15.61
   5   5  -1 1250.60   35.33
  -5  -5   1 1284.24   36.85
   4   6  -1  496.28   15.79
  -4  -6   1  531.97   17.67
   3   7  -1  616.11   19.27
  -3  -7   1  565.16   18.47
   2   8  -1 1004.33   28.73
  -2  -8   1 1029.67   31.32
   1   9  -1   53.45    3.12
  -1  -9   1   35.69    2.14
   0  10  -1  176.76    6.25
   0 -10   1  167.84    5.98
  -1  11  -1  298.73    9.64
   1 -11   1  311.13   10.26
  -2  12  -1   72.99    3.57
   2 -12   1   57.55    2.86
  -3  13  -1  623.69   18.47
   3 -13   1  529.20   17.40
  -4  14  -1  138.48    5.44
   4 -14   1   74.15    4.82
  -5  15  -1  331.39   14.72
   5 -15   1  406.78   19.09
  -6  16  -1  433.28   19.09
   6 -16   1  453.72   14.90
  -7  17  -1 1390.06   38.72
   7 -17   1 1374.54   38.99
  -8  18  -1  308.90   10.08
   8 -18   1  345.31   12.58
  -9  19  -1  477.45   14.63
   9 -19   1  498.33   15.61
 -10  20  -1  161.68    6.42
  10 -20   1  222.89    8.48
 -11  21  -1  118.49    4.82
  11 -21   1   90.21    4.55
 -12  22  -1  223.33    9.37
  12 -22   1  205.22    7.50
 -13  23  -1  112.51    5.44
  13 -23   1   98.95    4.10
   9   0  -1  652.51   17.04
  -9   0   1  631.81   16.86
   8   1  -1  172.65    5.80
  -8  -1   1  158.38    5.35
   7   2  -1  714.62   20.70
  -7  -2   1  677.23   19.81
   6   3  -1  878.08   24.00
  -6  -3   1  997.29   28.91
   5   4  -1  549.73   16.15
  -5  -4   1  526.62   16.51
   4   5  -1  486.20   14.90
  -4  -5   1  534.02   17.49
   3   6  -1  967.48   27.93
  -3  -6   1 1073.31   30.60
   2   7  -1  766.37   22.40
  -2  -7   1  836.05   24.80
   1   8  -1  207.63    7.50
  -1  -8   1  188.89    6.78
   0   9  -1  813.03   23.56
   0  -9   1  816.42   23.73
  -1  10  -1   36.85    2.32
   1 -10   1   53.09    2.68
  -2  11  -1   59.78    3.12
   2 -11   1   48.00    2.50
  -3  12  -1  584.88   17.58
   3 -12   1  555.35   17.58
  -4  13  -1   54.52    4.02
   4 -13   1   86.82    5.35
  -5  14  -1 1049.48   38.72
   5 -14   1 1048.95   32.03
  -6  15  -1 1191.35   45.68
   6 -15   1 1265.23   35.87
  -7  16  -1  113.05    4.28
   7 -16   1   74.41    3.84
  -8  17  -1  345.04   10.80
   8 -17   1  388.85   12.94
  -9  18  -1  507.07   16.06
   9 -18   1  491.55   16.15
 -10  19  -1  496.72   15.79
  10 -19   1  550.89   18.65
 -11  20  -1  105.38    4.19
  11 -20   1  124.92    5.26
 -12  21  -1   39.71    3.12
  12 -21   1   17.49    2.32
 -13  22  -1  120.63    5.71
  13 -22   1  139.82    7.76
 -14  23  -1   48.27    3.48
  14 -23   1   45.68    3.57
 -21  13   1   12.13    0.62
  20 -12  -1   70.58    2.59
 -20  12   1   87.44    3.21
  19 -11  -1  172.39    5.26
 -19  11   1  209.33    6.96
  18 -10  -1  105.64    3.75
 -18  10   1  125.99    4.37
  17  -9  -1  147.05    4.37
 -17   9   1  145.80    5.44
 -16   8   1  506.72   19.27
   9  -1  -1  146.06    4.10
  -9   1   1  158.56    4.73
   8   0  -1  108.41    3.39
  -8   0   1  106.27    3.66
   7   1  -1 1587.70   43.54
  -7  -1   1 1850.29   50.06
   5   3  -1  122.95    4.64
  -5  -3   1  137.94    5.18
   4   4  -1 1987.25   56.30
  -4  -4   1 1962.18   58.98
   3   5  -1  128.84    4.91
  -3  -5   1  156.86    6.51
   2   6  -1 1182.97   32.84
  -2  -6   1 1157.54   33.37
   1   7  -1 2919.49   81.91
  -1  -7   1 2597.74   66.56
   0   8  -1  139.37    5.71
   0  -8   1  134.82    5.00
  -1   9  -1  200.85    6.51
   1  -9   1  215.75    7.41
  -2  10  -1 1075.09   32.57
   2 -10   1  999.25   30.78
  -3  11  -1  161.14    6.34
   3 -11   1  126.70    9.64
  -4  12  -1  179.43    8.57
   4 -12   1  230.38   10.71
  -5  13  -1  340.04   14.99
   5 -13   1  435.52   15.08
  -6  14  -1  318.27    9.90
   6 -14   1  252.78    9.37
  -7  15  -1  450.51   18.92
   7 -15   1  498.96   15.70
  -8  16  -1 1050.20   28.37
   8 -16   1 1049.30   29.80
  -9  17  -1  358.87   11.78
   9 -17   1  375.02   12.49
 -10  18  -1  289.18   10.35
  10 -18   1  331.66   12.22
 -11  19  -1  508.77   16.95
  11 -19   1  543.75   17.85
 -12  20  -1  273.93    9.37
  12 -20   1  275.00   10.89
 -13  21  -1   70.85    3.75
  13 -21   1   57.28    3.75
 -14  22  -1   60.76    4.10
  14 -22   1   43.81    2.94
 -15  23  -1   56.03    6.07
  22 -15  -1   28.37    2.14
 -22  15   1   34.53    2.23
  21 -14  -1   93.33    4.46
 -21  14   1  104.22    5.09
  20 -13  -1   31.85    2.05
 -20  13   1   34.35    2.32
  19 -12  -1   45.06    2.86
 -19  12   1   61.12    3.03
  18 -11  -1  154.90    6.34
 -18  11   1  157.48    6.25
  17 -10  -1  739.78   22.49
 -17  10   1  769.94   24.18
  16  -9  -1   60.94    3.12
 -16   9   1   43.54    2.50
  15  -8  -1  267.32    9.37
 -15   8   1  287.22   10.26
  14  -7  -1  370.56   10.44
 -14   7   1  489.94   14.45
  13  -6  -1  186.57    6.07
 -13   6   1  206.92    6.42
  12  -5  -1  141.87    4.46
 -12   5   1  139.02    4.19
  11  -4  -1  837.57   19.81
 -11   4   1  771.27   18.56
 -10   3   1  536.97   18.74
   9  -2  -1  591.22   14.45
  -9   2   1  583.63   14.54
   8  -1  -1 1764.99   43.36
  -8   1   1 1657.56   60.76
   7   0  -1  215.39    6.87
  -7   0   1  219.23    6.87
   6   1  -1  350.48   11.60
  -6  -1   1  338.70   10.71
   5   2  -1 2714.99   73.70
  -5  -2   1 3148.90   93.69
   4   3  -1    6.42    0.89
  -4  -3   1    2.77    0.80
   3   4  -1    5.62    1.16
  -3  -4   1    5.62    1.16
   2   5  -1 3798.38  100.56
  -2  -5   1 3696.93   99.49
   1   6  -1  398.93   12.13
  -1  -6   1  385.55   12.58
   0   7  -1  250.73    8.83
   0  -7   1  272.32    9.19
  -1   8  -1 3135.16   84.23
   1  -8   1 2000.01   56.12
  -2   9  -1  877.01   26.05
   2  -9   1  835.79   25.88
  -3  10  -1  661.70   28.91
   3 -10   1  658.76   36.05
  -4  11  -1 1037.97   46.04
   4 -11   1 1021.11   31.05
  -5  12  -1  203.97    6.69
   5 -12   1  217.62    8.48
  -6  13  -1  297.75    9.73
   6 -13   1  310.95   10.97
  -7  14  -1  529.92   16.42
   7 -14   1  675.89   20.97
  -8  15  -1  477.27   19.99
   8 -15   1  495.65   16.86
  -9  16  -1  102.34    4.37
   9 -16   1   69.78    3.84
 -10  17  -1 1308.86   36.58
  10 -17   1 1318.06   39.17
 -11  18  -1  315.77   11.33
  11 -18   1  341.83   11.96
 -12  19  -1  116.17    4.91
  12 -19   1  133.93    5.89
 -13  20  -1   66.65    3.84
  13 -20   1   87.53    4.19
 -14  21  -1  300.16   11.24
  14 -21   1  296.23   11.69
 -15  22  -1  156.15    6.34
  15 -22   1  149.19    7.32
  22 -16  -1   34.35    2.14
 -22  16   1   36.23    2.23
  21 -15  -1   13.65    1.43
 -21  15   1   14.63    1.25
  20 -14  -1   66.74    4.02
 -20  14   1   51.75    3.21
  19 -13  -1  171.14    7.23
 -19  13   1  139.82    6.07
  18 -12  -1  102.34    5.26
 -18  12   1  127.59    6.16
  17 -11  -1   90.48    4.73
 -17  11   1   85.39    4.19
  16 -10  -1  257.95    9.64
 -16  10   1  242.25    9.37
  15  -9  -1  781.89   24.18
 -15   9   1  834.27   24.54
  14  -8  -1  198.17    7.23
 -14   8   1  165.52    5.98
  13  -7  -1  211.47    7.14
 -13   7   1  202.63    7.32
  12  -6  -1  332.90   10.08
 -12   6   1  355.48   10.53
  11  -5  -1  435.34   12.13
 -11   5   1  449.43   13.03
  10  -4  -1  471.83   12.85
 -10   4   1  413.03   16.42
   9  -3  -1  873.08   22.66
  -9   3   1  702.12   19.01
   8  -2  -1  787.34   20.52
  -8   2   1  790.28   20.70
   7  -1  -1  369.93   10.97
   6   0  -1  151.86    5.09
  -6   0   1  155.70    5.18
   5   1  -1  156.59    5.53
  -5  -1   1  163.02    6.25
   4   2  -1   51.04    2.41
  -4  -2   1   49.61    2.23
   3   3  -1 2919.58   79.23
   2   4  -1   56.93    2.68
  -2  -4   1   52.73    2.68
   1   5  -1  163.73    5.89
  -1  -5   1  172.48    6.51
   0   6  -1  170.60    6.25
   0  -6   1  159.63    5.53
  -1   7  -1  399.91   12.76
   1  -7   1  381.98   12.67
  -2   8  -1 1231.42   32.92
   2  -8   1 1296.19   47.20
  -3   9  -1 1141.57   49.79
   3  -9   1 1041.99   47.20
  -4  10  -1  597.55   27.12
   4 -10   1  541.61   18.29
  -5  11  -1  602.81   18.20
   5 -11   1  609.06   18.74
  -6  12  -1  428.29   14.01
   6 -12   1  455.23   14.54
  -7  13  -1  283.47    8.57
   7 -13   1  299.27   10.53
  -8  14  -1  316.31   10.08
   8 -14   1  241.09    9.28
  -9  15  -1 1152.72   30.34
   9 -15   1 1189.39   35.16
 -10  16  -1  412.49   12.13
  10 -16   1  400.72   13.29
 -11  17  -1  142.76    5.44
  11 -17   1  153.65    6.42
 -12  18  -1  168.28    6.87
  12 -18   1  198.89    7.85
 -13  19  -1  323.54   10.80
  13 -19   1  277.14   10.80
 -14  20  -1  152.40    6.51
  14 -20   1  136.70    7.67
 -15  21  -1   31.41    2.41
  15 -21   1   36.05    3.21
 -16  22  -1   95.29    5.26
  16 -22   1   84.85    4.91
  22 -17  -1   14.37    1.43
 -22  17   1   21.41    1.87
  21 -16  -1    7.85    1.07
 -21  16   1   12.94    1.43
  20 -15  -1   92.62    5.26
 -20  15   1   84.05    4.64
  19 -14  -1  135.45    6.42
 -19  14   1  115.28    5.53
  18 -13  -1   47.83    3.12
 -18  13   1   53.89    3.12
  17 -12  -1  217.89    9.10
 -17  12   1  211.82    8.57
  16 -11  -1  161.77    7.14
 -16  11   1  158.38    6.87
  15 -10  -1  215.30    8.21
 -15  10   1  246.53    9.01
  14  -9  -1  742.99   21.95
 -14   9   1  746.92   23.47
  13  -8  -1  251.71    9.01
 -13   8   1  309.53   10.53
  12  -7  -1  147.40    5.80
 -12   7   1  160.79    5.80
  11  -6  -1  445.60   13.56
 -11   6   1  494.67   14.99
  10  -5  -1 1118.90   29.98
 -10   5   1  894.59   26.95
   9  -4  -1  500.20   21.33
  -9   4   1  477.72   13.74
   8  -3  -1  140.26    4.37
  -8   3   1  113.85    3.66
   7  -2  -1 2655.38   68.44
  -7   2   1 2308.65   62.19
   6  -1  -1  154.90    5.18
  -6   1   1  170.87    5.98
   5   0  -1  571.50   15.79
  -5   0   1  563.38   15.70
   4   1  -1 1451.54   40.60
  -4  -1   1 1960.75   51.39
   3   2  -1   52.11    2.41
  -3  -2   1   59.25    2.68
   2   3  -1   56.21    2.68
  -2  -3   1   60.41    2.50
   1   4  -1 1844.67   53.00
  -1  -4   1 1626.69   48.63
   0   5  -1  598.98   17.13
   0  -5   1  608.17   18.83
  -1   6  -1  182.02    6.60
   1  -6   1  171.49    6.69
  -2   7  -1 4220.24  167.39
   2  -7   1 3638.48  137.05
  -3   8  -1  166.32    8.30
   3  -8   1  135.45    7.76
  -4   9  -1  610.04   18.47
   4  -9   1  609.86   17.67
  -5  10  -1 1504.63   40.96
   5 -10   1 1367.31   38.90
  -6  11  -1  615.04   18.38
   6 -11   1  593.80   17.49
  -7  12  -1  191.57    6.51
   7 -12   1  199.42    7.67
  -8  13  -1  321.75   10.62
   8 -13   1  413.30   13.83
  -9  14  -1 1002.82   26.86
   9 -14   1  960.97   29.27
 -10  15  -1  347.89   10.53
  10 -15   1  357.00   11.69
 -11  16  -1  220.39    8.03
  11 -16   1  248.32    9.81
 -12  17  -1  373.95   12.49
  12 -17   1  373.77   12.49
 -13  18  -1   89.23    4.37
  13 -18   1   96.01    5.00
 -14  19  -1  206.47    7.85
  14 -19   1  198.80    8.92
 -15  20  -1  180.86    6.87
  15 -20   1  170.96    7.58
 -16  21  -1   16.15    1.52
  16 -21   1   27.30    1.87
 -17  22  -1   37.12    2.86
  17 -22   1   56.03    2.77
  21 -17  -1  365.74   13.65
 -21  17   1  351.46   14.45
  20 -16  -1  140.00    6.78
 -20  16   1  141.07    7.23
  19 -15  -1   75.57    4.55
 -19  15   1   59.25    3.12
  18 -14  -1  201.56    8.83
 -18  14   1  223.16    9.28
  17 -13  -1   43.10    2.59
 -17  13   1   66.47    3.75
  16 -12  -1  324.70   11.24
 -16  12   1  342.09   12.05
  15 -11  -1   61.03    3.03
 -15  11   1   92.80    4.28
  14 -10  -1  100.38    4.37
 -14  10   1   54.87    3.12
  13  -9  -1   41.22    2.14
 -13   9   1   64.42    3.12
  12  -8  -1  155.79    5.89
 -12   8   1  167.66    6.16
  11  -7  -1  905.56   26.41
 -11   7   1  841.32   23.56
  10  -6  -1  492.80   14.99
 -10   6   1  446.13   14.72
   9  -5  -1  475.93   14.01
  -9   5   1  556.86   16.33
   8  -4  -1 1875.19   49.25
   7  -3  -1    2.77    0.71
  -7   3   1    5.71    0.80
   6  -2  -1   50.77    2.32
  -6   2   1   53.71    2.05
   5  -1  -1 1763.83   49.43
  -5   1   1 1827.90   49.97
   4   0  -1    3.21    0.71
  -4   0   1    3.57    0.71
   3   1  -1  257.60    8.74
  -3  -1   1  272.14    9.37
   2   2  -1  626.10   18.47
  -2  -2   1  802.77   22.40
   1   3  -1  260.90    8.57
  -1  -3   1  256.70    8.48
   0   4  -1    2.59    1.16
   0  -4   1    4.28    0.98
  -1   5  -1 2321.50   62.90
   1  -5   1 1806.93   67.28
  -2   6  -1   53.63    3.30
   2  -6   1   55.41    3.30
  -3   7  -1    6.34    2.14
   3  -7   1    7.32    1.25
  -4   8  -1 2475.41   71.92
   4  -8   1 2413.04   63.44
  -5   9  -1  559.63   17.04
   5  -9   1  579.71   18.65
  -6  10  -1  588.98   18.11
   6 -10   1  532.68   15.70
  -7  11  -1 1068.49   31.59
   7 -11   1 1001.84   29.89
  -8  12  -1  202.37    7.41
   8 -12   1  223.24    8.83
  -9  13  -1   49.34    2.59
   9 -13   1   78.70    3.84
 -10  14  -1  137.59    5.44
  10 -14   1   72.36    3.75
 -11  15  -1   86.91    3.93
  11 -15   1  124.65    5.44
 -12  16  -1  440.07   13.03
  12 -16   1  475.04   16.15
 -13  17  -1   56.75    3.21
  13 -17   1   86.01    3.84
 -14  18  -1  290.79   10.26
  14 -18   1  321.13   13.03
 -15  19  -1  120.01    4.46
  15 -19   1   89.49    5.18
 -16  20  -1  231.45    8.92
  16 -20   1  261.08   11.15
 -17  21  -1  557.67   19.63
  17 -21   1  612.27   21.59
  21 -18  -1   32.66    2.50
 -21  18   1   34.53    2.32
  20 -17  -1   10.80    1.61
 -20  17   1   16.77    1.78
  19 -16  -1  164.98    6.96
 -19  16   1  173.10    8.03
  18 -15  -1  141.07    6.60
 -18  15   1  111.44    5.62
  17 -14  -1   73.52    3.75
 -17  14   1   72.99    3.84
  16 -13  -1  266.88    9.64
 -16  13   1  284.99   10.53
  15 -12  -1  138.21    5.71
 -15  12   1   72.36    3.66
  14 -11  -1   42.65    2.41
 -14  11   1   37.65    2.23
  13 -10  -1  483.61   15.35
 -13  10   1  381.44   13.21
  12  -9  -1  462.91   14.37
 -12   9   1  439.08   14.19
  11  -8  -1  135.62    5.18
 -11   8   1  107.79    4.46
  10  -7  -1  533.22   15.88
 -10   7   1  558.38   17.31
   9  -6  -1  969.45   26.86
  -9   6   1  932.51   27.04
   8  -5  -1  151.95    5.44
  -8   5   1  123.85    4.73
   7  -4  -1    3.39    0.89
  -7   4   1    4.82    0.71
   6  -3  -1 2675.46   69.60
  -6   3   1 2429.91   67.37
   5  -2  -1   59.51    2.50
  -5   2   1   55.32    2.23
   4  -1  -1  242.16    7.76
  -4   1   1  257.42    8.30
   3   0  -1  133.84    4.73
  -3   0   1  144.81    5.26
   2   1  -1  357.53   10.62
  -2  -1   1  349.05   10.44
   1   2  -1  353.69   10.53
  -1  -2   1  338.79   10.80
   0   3  -1  141.07    5.26
   0  -3   1  135.54    5.00
  -1   4  -1  239.31   11.42
   1  -4   1  250.46   12.31
  -2   5  -1   60.76    4.10
   2  -5   1   61.21    4.02
  -3   6  -1 3666.86   98.77
   3  -6   1 3138.19   83.61
  -4   7  -1    6.78    1.61
   4  -7   1    4.91    1.07
  -5   8  -1  167.48    6.42
   5  -8   1  138.12    5.62
  -6   9  -1 1097.67   30.52
   6  -9   1 1036.37   31.68
  -7  10  -1  697.13   20.61
   7 -10   1  707.03   21.95
  -8  11  -1  153.11    6.07
   8 -11   1  119.83    4.82
  -9  12  -1  503.59   15.53
   9 -12   1  545.62   17.31
 -10  13  -1  642.70   18.74
  10 -13   1  518.41   17.49
 -11  14  -1   51.66    2.59
  11 -14   1   44.70    2.59
 -12  15  -1  152.76    5.80
  12 -15   1   95.20    4.46
 -13  16  -1  350.39   11.42
  13 -16   1  400.00   12.85
 -14  17  -1  105.38    4.73
  14 -17   1  106.89    5.53
 -15  18  -1  174.53    6.34
  15 -18   1  172.65    7.67
 -16  19  -1  227.26    8.65
  16 -19   1  272.32   11.51
 -17  20  -1   20.17    2.05
  17 -20   1   24.45    2.41
 -18  21  -1   57.91    3.84
  18 -21   1   56.84    3.39
  21 -19  -1   10.62    1.61
 -21  19   1    5.98    0.98
  20 -18  -1  172.39    8.39
 -20  18   1  142.67    6.96
  19 -17  -1  397.33   15.35
 -19  17   1  383.67   14.63
  18 -16  -1    3.03    1.25
 -18  16   1    0.89    1.07
  17 -15  -1  331.21   12.13
 -17  15   1  340.04   13.38
  16 -14  -1  145.97    5.80
 -16  14   1   91.55    4.46
  15 -13  -1  332.55   12.31
 -15  13   1  312.47   10.97
  14 -12  -1  129.91    5.26
 -14  12   1  163.55    6.87
  13 -11  -1   19.36    1.70
 -13  11   1   17.93    1.61
  12 -10  -1   60.50    2.94
 -12  10   1   50.41    2.50
  11  -9  -1   50.68    2.59
 -11   9   1   36.67    2.14
  10  -8  -1  883.25   25.61
 -10   8   1  958.47   28.37
   9  -7  -1  782.70   23.47
  -9   7   1  742.54   21.59
   8  -6  -1 1131.75   31.59
  -8   6   1  962.76   31.50
   7  -5  -1 2796.00   73.52
   6  -4  -1   50.50    2.41
  -6   4   1   56.03    2.41
   5  -3  -1   63.71    2.94
  -5   3   1   60.67    2.86
   4  -2  -1  915.38   24.54
  -4   2   1  456.04   16.42
   3  -1  -1  372.70   11.33
  -3   1   1  353.43   10.97
   2   0  -1  402.50   13.21
  -2   0   1  426.68   11.96
   0   2  -1  464.25   13.29
   0  -2   1  438.10   17.85
  -1   3  -1  362.35   15.61
   1  -3   1  367.61   16.77
  -2   4  -1  876.29   33.37
   2  -4   1  615.84   19.09
  -3   5  -1   65.76    3.21
   3  -5   1   60.58    2.94
  -4   6  -1   50.32    2.41
   4  -6   1   60.05    3.30
  -5   7  -1 4584.55  122.33
   5  -7   1 3081.62   83.78
  -6   8  -1 1177.52   31.32
   6  -8   1 1286.65   36.85
  -7   9  -1  750.13   21.86
   7  -9   1  805.54   24.45
  -8  10  -1 1044.04   29.71
   8 -10   1  966.86   29.09
  -9  11  -1   53.71    2.94
   9 -11   1   45.59    2.32
 -10  12  -1   65.22    3.12
  10 -12   1   48.36    2.68
 -11  13  -1   21.24    1.61
  11 -13   1   17.76    1.52
 -12  14  -1  155.88    5.62
  12 -14   1  199.87    7.67
 -13  15  -1  365.56   12.31
  13 -15   1  346.02   11.42
 -14  16  -1  168.64    6.96
  14 -16   1  108.50    5.26
 -15  17  -1  400.90   12.67
  15 -17   1  435.43   17.22
 -16  18  -1    2.23    1.16
  16 -18   1    1.07    1.25
 -17  19  -1  506.99   15.61
  17 -19   1  494.76   18.65
 -18  20  -1  205.13    7.05
  18 -20   1  213.52    9.99
 -19  21  -1   11.15    1.78
  19 -21   1    9.46    1.61
  20 -19  -1   69.69    5.00
 -20  19   1   88.51    5.44
  19 -18  -1   48.81    3.39
 -19  18   1   56.48    3.57
  18 -17  -1  179.26    8.57
 -18  17   1  158.02    6.78
  17 -16  -1  288.38   11.06
 -17  16   1  285.35   11.33
  16 -15  -1   80.39    4.10
 -16  15   1   97.52    4.91
  15 -14  -1  317.29   11.51
 -15  14   1  353.87   12.40
  14 -13  -1  423.56   14.10
 -14  13   1  354.05   13.65
  13 -12  -1  162.12    6.78
 -13  12   1  165.16    6.25
  12 -11  -1  206.38    7.41
 -12  11   1  139.02    5.71
  11 -10  -1  272.68    8.92
 -11  10   1  262.95    9.01
  10  -9  -1   31.14    1.87
 -10   9   1   47.74    2.32
   9  -8  -1  184.25    6.25
  -9   8   1  202.10    7.23
   8  -7  -1 2648.33   71.29
  -8   7   1 1981.81   52.38
   7  -6  -1  342.09   10.53
  -7   6   1  361.64   12.31
   6  -5  -1  169.80    6.07
  -6   5   1  164.80    5.89
   5  -4  -1 2026.51   54.25
  -5   4   1 1892.32   52.38
   4  -3  -1  259.47    8.65
  -4   3   1  250.64    8.74
   3  -2  -1  342.90   10.62
  -3   2   1  379.66   11.15
   2  -1  -1 1942.37   52.91
  -2   1   1 1860.20   54.25
   1   0  -1    3.75    1.07
  -1   0   1    3.30    0.98
   0   1  -1    1.34    1.34
   0  -1   1    0.89    1.43
  -1   2  -1 2438.74   95.65
   1  -2   1 1823.17   67.28
  -2   3  -1  346.11   10.44
   2  -3   1  354.50   11.24
  -3   4  -1  241.98    7.58
   3  -4   1  256.62    8.30
  -4   5  -1 2750.77   74.59
  -5   6  -1  174.26    6.16
   5  -6   1  169.71    6.07
  -6   7  -1  399.82   12.40
   6  -7   1  373.50   12.58
  -7   8  -1 2513.25   71.92
  -8   9  -1  188.27    6.69
   8  -9   1  206.74    7.32
  -9  10  -1   33.19    2.05
   9 -10   1   50.15    2.50
 -10  11  -1  281.06    9.90
  10 -11   1  294.98   10.97
 -11  12  -1  226.72    7.50
  11 -12   1  149.63    6.07
 -12  13  -1  172.48    6.42
  12 -13   1  188.18    7.58
 -13  14  -1  407.05   13.29
  13 -14   1  381.09   13.12
 -14  15  -1  354.76   11.33
  14 -15   1  373.68   13.21
 -15  16  -1   89.58    3.57
  15 -16   1  111.53    5.53
 -16  17  -1  308.81   10.62
  16 -17   1  318.63   11.42
 -17  18  -1  212.00    8.30
  17 -18   1  203.17    9.55
 -18  19  -1   49.97    2.50
  18 -19   1   51.93    3.93
 -19  20  -1   98.95    4.55
  19 -20   1   88.16    5.44
  20 -20  -1   31.41    2.32
 -20  20   1   24.27    2.05
  19 -19  -1   70.04    3.93
 -19  19   1   70.49    4.46
  18 -18  -1   49.70    3.57
 -18  18   1   43.54    3.12
  17 -17  -1   28.55    1.87
 -17  17   1   32.12    2.41
  16 -16  -1  484.68   17.31
 -16  16   1  470.05   16.24
  15 -15  -1  182.02    7.41
 -15  15   1  185.68    7.05
  14 -14  -1   43.01    2.86
 -14  14   1   46.40    2.77
  13 -13  -1  561.68   17.85
 -13  13   1  523.49   16.42
  12 -12  -1  870.58   25.88
 -12  12   1  831.15   25.96
  11 -11  -1  126.88    4.82
 -11  11   1  125.10    5.26
  10 -10  -1  152.13    5.98
 -10  10   1  149.01    6.07
   9  -9  -1  769.31   22.57
  -9   9   1  758.16   22.40
   8  -8  -1  131.61    5.26
  -8   8   1  119.21    4.55
   7  -7  -1  237.16    8.30
  -7   7   1  243.32    8.48
   6  -6  -1  160.07    5.62
  -6   6   1  155.79    6.07
   5  -5  -1  585.06   17.31
  -5   5   1  592.38   17.93
   4  -4  -1    4.10    0.98
  -4   4   1    4.91    0.80
   3  -3  -1  137.77    4.91
  -3   3   1  140.80    5.26
   2  -2  -1  474.06   14.01
  -2   2   1  469.87   12.85
   1  -1  -1    2.05    0.98
  -1   1   1    2.86    0.89
   0   0   1 2347.28  105.29
  -1   1  -1    1.16    0.80
   1  -1   1    1.16    0.80
  -2   2  -1  469.60   13.38
   2  -2   1  454.61   13.12
  -3   3  -1  131.43    4.73
   3  -3   1  132.95    4.82
  -4   4  -1    2.41    0.89
   4  -4   1    2.77    1.07
  -5   5  -1  652.07   18.56
   5  -5   1  566.32   16.95
  -6   6  -1  170.87    6.16
   6  -6   1  154.99    5.80
  -7   7  -1  237.43    7.94
   7  -7   1  240.20    8.65
  -8   8  -1  126.52    4.64
   8  -8   1  126.70    5.09
  -9   9  -1  773.42   21.68
   9  -9   1  799.02   24.80
 -10  10  -1  159.80    6.07
  10 -10   1  160.43    6.42
 -11  11  -1  129.11    4.91
  11 -11   1  115.73    4.64
 -12  12  -1  890.57   37.56
  12 -12   1  829.36   25.52
 -13  13  -1  556.06   16.77
  13 -13   1  580.15   18.65
 -14  14  -1   44.35    2.59
  14 -14   1   40.69    2.68
 -15  15  -1  186.04    6.42
  15 -15   1  178.54    7.58
 -16  16  -1  443.99   14.10
  16 -16   1  502.70   17.85
 -17  17  -1   28.64    2.14
  17 -17   1   29.00    2.32
 -18  18  -1   46.58    2.86
  18 -18   1   50.77    3.12
 -19  19  -1   66.83    3.48
  19 -19   1   66.83    4.19
 -20  20  -1   24.80    2.32
  20 -20   1   26.05    2.05
  19 -20  -1   85.57    5.09
 -19  20   1  110.91    5.26
  18 -19  -1   50.59    4.10
 -18  19   1   54.61    2.94
  17 -18  -1  198.62    7.94
 -17  18   1  219.59    9.28
  16 -17  -1  351.46   11.87
 -16  17   1  309.88   12.40
  15 -16  -1  117.87    5.44
 -15  16   1   97.08    4.46
  14 -15  -1  376.09   12.49
 -14  15   1  344.77   11.51
  13 -14  -1  397.15   13.12
 -13  14   1  425.97   14.19
  12 -13  -1  174.88    6.69
 -12  13   1  165.25    6.78
  11 -12  -1  147.85    5.71
 -11  12   1  210.31    7.41
  10 -11  -1  289.72    9.90
 -10  11   1  277.41   10.44
   9 -10  -1   50.41    2.32
  -9  10   1   38.90    2.23
   8  -9  -1  204.06    6.87
  -8   9   1  200.14    7.23
  -7   8   1 2323.91   67.46
   6  -7  -1  362.71   11.15
  -6   7   1  390.81   12.67
   5  -6  -1  172.83    6.07
  -5   6   1  181.22    6.78
  -4   5   1 2385.65   64.33
   3  -4  -1  258.49    8.21
  -3   4   1  255.28    8.74
   2  -3  -1  353.52   10.89
  -2   3   1  348.34   10.62
   1  -2  -1 1267.46   55.77
  -1   2   1 1585.82   75.93
   0  -1  -1    0.80    1.16
   0   1   1    0.36    1.07
  -1   0  -1    3.30    0.98
   1   0   1    1.96    0.71
   2  -1   1 1876.61   54.16
  -3   2  -1  351.55   10.44
   3  -2   1  363.15   10.71
  -4   3  -1  255.28    8.39
   4  -3   1  253.85    8.39
  -5   4  -1 1812.91   52.11
   5  -4   1 1941.21   54.52
  -6   5  -1  165.78    5.62
   6  -5   1  172.83    6.42
  -7   6  -1  396.97   13.12
   7  -6   1  372.79   12.31
   8  -7   1 2317.04   63.35
  -9   8  -1  184.97    6.87
   9  -8   1  188.80    7.14
 -10   9  -1   48.90    2.41
  10  -9   1   34.53    2.14
 -11  10  -1  267.14    8.92
  11 -10   1  284.28    9.99
 -12  11  -1  150.61    5.62
  12 -11   1  202.63    8.65
 -13  12  -1  165.78    5.80
  13 -12   1  152.04    6.25
 -14  13  -1  367.52   12.22
  14 -13   1  431.95   14.01
 -15  14  -1  354.76   11.42
  15 -14   1  321.22   11.96
 -16  15  -1   93.06    4.37
  16 -15   1   89.76    4.46
 -17  16  -1  318.54   12.05
  17 -16   1  290.61   11.60
 -18  17  -1  166.23    6.69
  18 -17   1  181.75    8.74
 -19  18  -1   41.31    2.23
  19 -18   1   42.11    3.30
 -20  19  -1   87.71    4.37
  20 -19   1   92.80    4.64
  19 -21  -1    8.21    1.52
 -19  21   1   13.56    1.87
  18 -20  -1  184.70    8.48
 -18  20   1  218.52    7.58
  17 -19  -1  487.80   16.69
 -17  19   1  494.40   17.93
  16 -18  -1   -0.71    1.25
 -16  18   1    4.73    1.25
  15 -17  -1  443.55   15.70
 -15  17   1  384.39   13.38
  14 -16  -1  113.41    5.09
 -14  16   1  158.91    6.60
  13 -15  -1  351.20   10.89
 -13  15   1  378.86   12.76
  12 -14  -1  181.67    7.05
 -12  14   1  158.11    6.34
  11 -13  -1   20.88    1.61
 -11  13   1   20.43    1.70
  10 -12  -1   47.29    2.50
 -10  12   1   69.60    3.30
   9 -11  -1   44.52    2.23
  -9  11   1   53.71    2.68
   8 -10  -1  974.44   27.21
  -8  10   1 1057.78   31.05
   7  -9  -1  789.12   22.84
  -7   9   1  835.87   25.25
   6  -8  -1 1258.90   32.92
  -6   8   1 1161.82   32.03
   5  -7  -1 3555.95  140.44
   4  -6  -1   58.00    2.86
  -4   6   1   51.75    2.77
   3  -5  -1   57.11    2.59
  -3   5   1   62.99    3.21
   2  -4  -1  660.90   19.01
   1  -3  -1  374.13   16.15
  -1   3   1  357.62   14.99
   0  -2  -1  526.62   20.25
   0   2   1  488.43   14.28
  -2   0  -1  479.15   14.28
   2   0   1  469.69   13.65
  -3   1  -1  346.20   10.62
   3  -1   1  352.18   10.62
  -4   2  -1  581.40   17.31
  -5   3  -1   59.25    2.86
   5  -3   1   62.55    3.12
  -6   4  -1   57.55    2.32
   6  -4   1   50.86    2.77
  -7   5  -1 2777.71   77.45
   8  -6   1 1096.06   34.08
  -9   7  -1  761.73   22.13
   9  -7   1  744.60   23.38
 -10   8  -1  904.31   24.98
  10  -8   1  863.89   26.41
 -11   9  -1   38.01    2.05
  11  -9   1   45.24    2.41
 -12  10  -1   48.90    2.14
  12 -10   1   56.03    2.94
 -13  11  -1   14.19    1.43
  13 -11   1   20.08    1.52
 -14  12  -1  157.04    5.80
  14 -12   1  137.86    5.62
 -15  13  -1  315.24   10.35
  15 -13   1  299.00   11.33
 -16  14  -1   87.80    3.75
  16 -14   1  136.34    5.98
 -17  15  -1  332.46   11.87
  17 -15   1  308.63   12.49
 -18  16  -1   -0.27    0.89
  18 -16   1    2.23    1.16
 -19  17  -1  387.33   12.94
  19 -17   1  427.93   16.24
 -20  18  -1  143.57    6.60
  20 -18   1  143.30    8.65
 -21  19  -1    7.05    1.16
  21 -19   1    8.12    1.43
  18 -21  -1   57.37    4.02
 -18  21   1   52.55    3.57
  17 -20  -1   24.45    2.14
 -17  20   1   20.88    1.87
  16 -19  -1  253.49   10.17
 -16  19   1  230.29    9.19
  15 -18  -1  155.17    6.87
 -15  18   1  166.85    6.51
  14 -17  -1   99.93    4.55
 -14  17   1  102.16    5.18
  13 -16  -1  360.12   11.42
 -13  16   1  358.33   13.21
  12 -15  -1   96.36    4.28
 -12  15   1  155.08    6.16
  11 -14  -1   47.56    2.50
 -11  14   1   53.98    3.12
  10 -13  -1  481.82   14.99
 -10  13   1  610.04   19.09
   9 -12  -1  530.72   15.53
  -9  12   1  502.35   16.42
   8 -11  -1  115.28    4.19
  -8  11   1  158.56    6.34
   7 -10  -1  655.99   18.74
  -7  10   1  615.31   19.45
   6  -9  -1 1026.37   29.09
  -6   9   1 1113.64   31.14
   5  -8  -1  133.48    5.00
  -5   8   1  162.57    6.25
   4  -7  -1    4.46    1.43
  -4   7   1    2.68    1.07
   3  -6  -1 3173.52   87.35
  -3   6   1 3583.07   98.24
   2  -5  -1   54.52    3.57
  -2   5   1   61.12    4.46
   1  -4  -1  269.20   12.94
  -1   4   1  252.69   11.78
   0  -3  -1  145.62    4.91
   0   3   1  140.71    5.18
  -1  -2  -1  360.30   10.26
   1   2   1  360.30   10.71
  -2  -1  -1  364.04   10.26
   2   1   1  354.76   10.62
  -3   0  -1  145.89    6.25
   3   0   1  140.35    4.91
  -4   1  -1  243.68    7.14
   4  -1   1  245.46    8.12
  -5   2  -1   55.23    2.23
   5  -2   1   59.34    2.50
  -6   3  -1 2416.79   63.53
   6  -3   1 2736.58   72.54
  -7   4  -1    6.87    0.89
   7  -4   1    3.75    0.80
  -8   5  -1  117.69    4.28
   8  -5   1  141.96    5.35
  -9   6  -1  944.46   26.41
   9  -6   1 1031.01   28.91
 -10   7  -1  608.79   18.56
  10  -7   1  577.21   17.85
 -11   8  -1  107.79    4.19
  11  -8   1  129.47    5.18
 -12   9  -1  459.16   13.12
  12  -9   1  432.21   15.17
 -13  10  -1  404.64   12.94
  13 -10   1  493.96   16.60
 -14  11  -1   38.19    2.05
  14 -11   1   45.77    2.50
 -15  12  -1   76.56    3.39
  15 -12   1  134.91    5.71
 -16  13  -1  273.39    9.46
  16 -13   1  250.82    9.73
 -17  14  -1   77.54    3.57
  17 -14   1   71.83    4.19
 -18  15  -1  108.95    5.00
  18 -15   1  141.25    6.69
 -19  16  -1  163.55    6.87
  19 -16   1  166.32    8.12
 -20  17  -1   13.47    1.52
  20 -17   1   13.12    1.61
 -21  18  -1   32.57    1.87
  21 -18   1   30.60    2.23
  17 -21  -1  599.25   22.13
 -17  21   1  578.55   20.97
  16 -20  -1  261.97   10.71
 -16  20   1  215.21    8.65
  15 -19  -1   93.87    5.26
 -15  19   1  122.69    4.64
  14 -18  -1  322.64   11.42
 -14  18   1  311.67   10.97
  13 -17  -1   93.24    4.37
 -13  17   1   57.82    3.57
  12 -16  -1  475.76   14.37
 -12  16   1  433.55   12.85
  11 -15  -1  128.75    5.35
 -11  15   1   89.94    4.64
  10 -14  -1   76.02    3.57
 -10  14   1  125.45    5.44
   9 -13  -1   78.16    3.48
  -9  13   1   51.39    2.68
   8 -12  -1  205.67    7.32
  -8  12   1  189.25    6.96
   7 -11  -1 1036.19   28.73
  -7  11   1 1069.02   31.94
   6 -10  -1  510.11   15.08
  -6  10   1  561.15   17.22
   5  -9  -1  587.20   17.49
  -5   9   1  585.15   17.93
   4  -8  -1 2766.65   72.54
  -4   8   1 2259.57   64.51
   3  -7  -1    5.71    2.41
  -3   7   1    6.96    1.61
   2  -6  -1   58.71    3.66
  -2   6   1   55.05    3.75
   1  -5  -1 2661.54   98.68
  -1   5   1 2610.32   68.08
   0  -4  -1    2.50    1.16
   0   4   1    3.30    0.98
  -1  -3  -1  252.42    8.30
   1   3   1  261.52    8.57
  -2  -2  -1  866.57   25.16
   2   2   1  600.85   17.31
  -3  -1  -1  252.87    8.48
   3   1   1  261.08    9.19
  -4   0  -1    4.28    0.80
   4   0   1    3.03    0.71
   5  -1   1 1646.41   46.04
  -6   2  -1   51.48    2.05
   6  -2   1   49.97    2.05
  -7   3  -1    6.78    0.89
   7  -3   1    2.68    0.71
  -8   4  -1 1818.26   50.68
   8  -4   1 1706.10   47.65
  -9   5  -1  545.53   16.51
   9  -5   1  487.71   14.81
 -10   6  -1  445.24   14.19
  10  -6   1  492.08   15.79
 -11   7  -1  806.34   23.02
  11  -7   1  874.51   25.61
 -12   8  -1  166.76    5.80
  12  -8   1  154.27    6.51
 -13   9  -1   67.28    3.03
  13  -9   1   44.61    2.59
 -14  10  -1   54.43    2.77
  14 -10   1   98.51    4.73
 -15  11  -1   89.76    3.93
  15 -11   1   63.35    3.48
 -16  12  -1  341.65   11.69
  16 -12   1  330.67   11.87
 -17  13  -1   62.28    3.03
  17 -13   1   42.92    2.94
 -18  14  -1  197.01    7.94
  18 -14   1  219.59    9.55
 -19  15  -1   56.75    3.48
  19 -15   1   82.98    4.37
 -20  16  -1  142.76    5.44
  20 -16   1  142.94    7.23
 -21  17  -1  277.85    9.37
  21 -17   1  328.44   13.83
  17 -22  -1   53.98    3.30
 -17  22   1   35.33    2.94
  16 -21  -1   27.75    2.14
 -16  21   1   19.01    1.70
  15 -20  -1  156.41    6.78
 -15  20   1  182.20    7.76
  14 -19  -1  212.98    9.01
 -14  19   1  230.83    8.83
  13 -18  -1   91.64    4.46
 -13  18   1   92.71    4.73
  12 -17  -1  347.09   11.24
 -12  17   1  352.80   12.58
  11 -16  -1  252.96    9.64
 -11  16   1  232.70    8.83
  10 -15  -1  359.94   11.24
 -10  15   1  342.81   11.78
   9 -14  -1 1033.87   28.73
  -9  14   1 1013.61   29.80
   8 -13  -1  412.85   12.67
  -8  13   1  352.18   12.31
   7 -12  -1  199.06    6.87
  -7  12   1  189.16    6.78
   6 -11  -1  591.39   17.85
  -6  11   1  553.56   17.13
   5 -10  -1 1361.33   36.67
  -5  10   1 1461.71   41.31
   4  -9  -1  602.37   17.13
  -4   9   1  599.69   19.09
   3  -8  -1  135.45    4.55
  -3   8   1  158.29    8.74
   2  -7  -1 3317.71  130.90
  -2   7   1 3370.53  115.55
   1  -6  -1  164.80    5.89
  -1   6   1  174.71    6.25
   0  -5  -1  609.69   16.77
   0   5   1  656.53   19.18
  -1  -4  -1 2509.50   67.46
  -2  -3  -1   59.78    2.86
   2   3   1   61.12    2.94
  -3  -2  -1   60.50    2.50
   3   2   1   58.62    2.77
  -4  -1  -1 2279.11   57.64
   4   1   1 1543.53   42.92
  -5   0  -1  602.46   16.69
   5   0   1  569.62   15.79
  -6   1  -1  148.74    4.91
   6  -1   1  169.62    5.71
  -7   2  -1 2327.65   64.15
   7  -2   1 2558.75   67.37
  -8   3  -1  115.01    3.93
   8  -3   1  136.87    4.55
  -9   4  -1  510.38   14.10
   9  -4   1  480.84   13.65
 -10   5  -1 1199.03   31.05
  10  -5   1  934.47   28.02
 -11   6  -1  459.34   14.19
  11  -6   1  454.34   13.47
 -12   7  -1  162.66    5.80
  12  -7   1  148.12    5.80
 -13   8  -1  308.19   10.62
  13  -8   1  252.33    9.55
 -14   9  -1  736.83   22.22
  14  -9   1  738.35   22.31
 -15  10  -1  250.46    8.83
  15 -10   1  228.33    9.10
 -16  11  -1  168.46    6.42
  16 -11   1  154.45    7.05
 -17  12  -1  206.47    8.21
  17 -12   1  219.94    8.83
 -18  13  -1   51.93    2.86
  18 -13   1   58.00    3.39
 -19  14  -1  115.37    4.82
  19 -14   1  137.41    6.51
 -20  15  -1   88.25    3.66
  20 -15   1  102.52    5.80
 -21  16  -1   11.42    1.07
  21 -16   1    8.39    1.25
 -22  17  -1   24.89    1.61
  22 -17   1   12.67    1.43
  16 -22  -1   84.68    5.62
 -16  22   1   87.71    4.91
  15 -21  -1   29.09    2.77
 -15  21   1   31.50    2.41
  14 -20  -1  135.18    5.80
 -14  20   1  141.96    6.34
  13 -19  -1  257.60    8.92
 -13  19   1  316.22   10.53
  12 -18  -1  213.25    8.30
 -12  18   1  167.30    6.87
  11 -17  -1  150.61    5.71
 -11  17   1  145.97    6.16
  10 -16  -1  391.53   11.78
 -10  16   1  421.15   13.56
   9 -15  -1 1247.92   33.55
  -9  15   1 1135.85   32.66
   8 -14  -1  249.66    7.76
  -8  14   1  311.58   10.35
   7 -13  -1  315.95    9.81
  -7  13   1  288.38    9.90
   6 -12  -1  460.94   13.92
  -6  12   1  397.95   13.38
   5 -11  -1  565.34   17.22
  -5  11   1  577.92   17.93
   4 -10  -1  539.82   15.61
  -4  10   1  599.25   23.91
   3  -9  -1 1024.14   43.81
  -3   9   1 1185.20   49.97
   2  -8  -1 1271.57   47.38
  -2   8   1 1242.03   34.53
   1  -7  -1  397.59   12.40
  -1   7   1  387.33   13.03
   0  -6  -1  161.95    5.44
   0   6   1  159.00    6.34
  -1  -5  -1  176.67    6.34
   1   5   1  160.07    5.71
  -2  -4  -1   53.71    2.50
   2   4   1   58.53    2.94
   3   3   1 2630.49   82.98
  -4  -2  -1   48.72    2.05
   4   2   1   54.07    2.50
  -5  -1  -1  168.46    5.89
   5   1   1  161.14    5.53
  -6   0  -1  160.07    5.71
   6   0   1  155.52    5.35
  -7   1  -1  364.22   10.62
   7  -1   1  349.32   10.08
  -8   2  -1  838.55   22.84
  -9   3  -1  819.55   21.50
 -10   4  -1  412.94   11.15
  10  -4   1  478.97   13.38
 -11   5  -1  458.27   12.94
  11  -5   1  445.78   12.94
 -12   6  -1  350.13   14.90
  12  -6   1  308.90    9.73
 -13   7  -1  207.27    6.78
  13  -7   1  199.33    7.23
 -14   8  -1  163.55    5.71
  14  -8   1  201.47    7.58
 -15   9  -1  899.49   25.79
  15  -9   1  776.72   23.91
 -16  10  -1  250.19    8.92
  16 -10   1  248.50    9.01
 -17  11  -1   90.12    3.66
  17 -11   1   88.51    4.28
 -18  12  -1  112.16    4.37
  18 -12   1  102.97    5.26
 -19  13  -1  131.52    5.26
  19 -13   1  171.23    7.94
 -20  14  -1   65.05    3.21
  20 -14   1   70.04    3.93
 -21  15  -1   12.05    1.25
  21 -15   1   12.58    1.52
 -22  16  -1   27.30    1.78
  22 -16   1   31.59    2.23
  15 -22  -1  156.59    6.69
 -15  22   1  158.56    7.58
  14 -21  -1  308.10   11.15
 -14  21   1  339.42   12.49
  13 -20  -1   86.19    4.37
 -13  20   1   74.68    3.57
  12 -19  -1  139.02    5.98
 -12  19   1  110.46    5.00
  11 -18  -1  338.17   10.80
 -11  18   1  317.56   12.40
  10 -17  -1 1358.74   38.64
 -10  17   1 1237.31   36.05
   9 -16  -1   70.13    3.48
  -9  16   1  111.71    5.26
   8 -15  -1  481.47   14.63
  -8  15   1  452.20   15.17
   7 -14  -1  684.81   18.83
  -7  14   1  558.38   17.58
   6 -13  -1  305.69    9.64
  -6  13   1  278.03   10.53
   5 -12  -1  207.36    7.23
  -5  12   1  180.15    6.96
   4 -11  -1 1053.32   28.46
  -4  11   1 1037.26   40.96
   3 -10  -1  632.26   27.12
  -3  10   1  628.69   25.16
   2  -9  -1  766.90   21.68
  -2   9   1  828.74   25.88
   1  -8  -1 2752.82   75.31
  -1   8   1 2499.59   69.78
   0  -7  -1  248.05    7.85
   0   7   1  238.77    8.30
  -1  -6  -1  376.00   11.69
   1   6   1  395.18   11.87
  -2  -5  -1 3881.71  102.61
   2   5   1 3423.62   90.92
  -3  -4  -1    2.94    1.25
   3   4   1    5.98    1.16
  -4  -3  -1    3.39    0.80
   4   3   1    5.62    0.80
  -5  -2  -1 3578.70   90.92
  -6  -1  -1  353.43   11.06
   6   1   1  350.57   10.97
  -7   0  -1  227.97    6.87
   7   0   1  216.29    6.69
  -8   1  -1 1693.25   43.99
   8  -1   1 1771.77   44.52
  -9   2  -1  646.54   16.69
   9  -2   1  645.02   16.60
 -10   3  -1  527.69   13.56
  10  -3   1  515.73   13.21
 -11   4  -1  772.08   28.28
  11  -4   1  825.08   20.34
 -12   5  -1  143.83    4.46
  12  -5   1  131.25    4.28
 -13   6  -1  201.47    5.89
  13  -6   1  191.57    5.89
 -14   7  -1  467.01   13.65
  14  -7   1  365.74   10.97
 -15   8  -1  284.28    9.28
  15  -8   1  282.85    9.90
 -16   9  -1   42.11    1.87
  16  -9   1   62.46    2.94
 -17  10  -1  750.04   20.43
  17 -10   1  764.32   24.00
 -18  11  -1  167.57    6.78
  18 -11   1  166.59    7.50
 -19  12  -1   58.71    2.94
  19 -12   1   55.68    3.12
 -20  13  -1   37.30    2.05
  20 -13   1   31.14    1.78
 -21  14  -1   91.46    4.46
  21 -14   1  109.48    5.09
 -22  15  -1   36.14    1.96
  22 -15   1   40.69    2.05
 -15  23   1   65.22    6.34
  14 -22  -1   41.31    2.68
 -14  22   1   66.47    3.21
  13 -21  -1   51.93    3.57
 -13  21   1   64.69    3.03
  12 -20  -1  270.89    9.99
 -12  20   1  276.69    9.90
  11 -19  -1  535.18   17.31
 -11  19   1  469.78   14.90
  10 -18  -1  315.59   10.71
 -10  18   1  289.00    9.55
   9 -17  -1  359.32   11.69
  -9  17   1  354.76   12.94
   8 -16  -1 1059.30   28.55
  -8  16   1 1036.55   30.60
   7 -15  -1  456.66   13.12
  -7  15   1  453.45   14.63
   6 -14  -1  248.76    8.12
  -6  14   1  310.06   10.89
   5 -13  -1  429.80   14.37
  -5  13   1  330.32   16.24
   4 -12  -1  230.47   10.35
  -4  12   1  205.31   10.17
   3 -11  -1  142.41    7.85
  -3  11   1  168.64    6.07
   2 -10  -1 1035.30   29.00
  -2  10   1 1060.19   31.23
   1  -9  -1  212.89    6.69
  -1   9   1  207.09    7.32
   0  -8  -1  136.25    5.00
   0   8   1  140.44    5.80
  -1  -7  -1 2841.24   77.89
   1   7   1 2277.24   63.71
  -2  -6  -1 1148.61   30.96
   2   6   1 1187.78   33.82
  -3  -5  -1  146.96    5.89
   3   5   1  124.74    5.44
  -4  -4  -1 2211.66   60.67
  -5  -3  -1  149.28    5.44
   5   3   1  128.22    5.18
  -6  -2  -1 1088.74   28.64
   6   2   1  955.35   27.75
  -7  -1  -1 2135.64   57.19
   7   1   1 1690.58   43.54
  -8   0  -1  104.75    3.48
   8   0   1  110.11    3.66
  -9   1  -1  159.72    4.64
   9  -1   1  149.63    4.91
 -15   7  -1  250.73    6.78
 -16   8  -1  556.95   14.90
  16  -8   1  556.95   15.17
 -17   9  -1  155.34    5.18
  17  -9   1  151.42    4.73
 -18  10  -1  126.61    4.37
  18 -10   1  117.33    4.10
 -19  11  -1  201.74    6.78
  19 -11   1  183.90    6.51
 -20  12  -1   81.29    3.39
  20 -12   1   85.66    2.94
 -21  13  -1   10.89    0.80
  21 -13   1   14.19    0.80
 -22  14  -1    6.07    0.45
  14 -23  -1   45.68    3.21
 -14  23   1   47.56    3.84
  13 -22  -1  139.28    6.42
 -13  22   1  120.90    5.53
  12 -21  -1   17.49    1.87
 -12  21   1   40.42    2.59
  11 -20  -1  122.15    5.09
 -11  20   1  107.43    4.46
  10 -19  -1  529.02   16.51
 -10  19   1  499.67   15.97
   9 -18  -1  492.17   15.35
  -9  18   1  482.89   15.88
   8 -17  -1  367.35   11.96
  -8  17   1  359.14   12.58
   7 -16  -1   67.63    3.21
  -7  16   1  106.18    4.55
   6 -15  -1 1301.73   34.62
  -6  15   1 1210.00   36.40
   5 -14  -1 1136.57   30.43
  -5  14   1 1133.45   46.04
   4 -13  -1   88.96    4.64
  -4  13   1   59.34    4.28
   3 -12  -1  548.21   16.33
  -3  12   1  558.38   18.11
   2 -11  -1   46.04    2.32
  -2  11   1   61.57    2.77
   1 -10  -1   49.16    2.41
  -1  10   1   38.01    2.05
   0  -9  -1  830.70   22.57
   0   9   1  815.17   23.29
  -1  -8  -1  194.07    5.98
   1   8   1  221.73    7.85
  -2  -7  -1  786.53   22.49
   2   7   1  758.25   24.00
  -3  -6  -1 1001.93   27.48
   3   6   1  961.77   28.82
  -4  -5  -1  529.56   16.15
   4   5   1  536.61   16.69
  -5  -4  -1  520.46   15.26
   5   4   1  527.95   16.77
  -6  -3  -1 1019.86   28.20
   6   3   1  925.99   27.21
  -7  -2  -1  711.14   20.43
   7   2   1  654.74   20.70
  -8  -1  -1  169.71    5.80
   8   1   1  180.86    6.34
  -9   0  -1  661.79   17.85
   9   0   1  646.71   17.67
  13 -23  -1   92.17    4.64
 -13  23   1  120.81    6.07
  12 -22  -1  202.81    8.65
 -12  22   1  218.69    8.83
  11 -21  -1   84.14    4.46
 -11  21   1  130.27    6.25
  10 -20  -1  220.84    7.76
 -10  20   1  167.48    6.51
   9 -19  -1  532.06   16.06
  -9  19   1  519.21   16.42
   8 -18  -1  323.09   10.80
  -8  18   1  287.58   10.08
   7 -17  -1 1417.10   40.15
  -7  17   1 1322.25   39.62
   6 -16  -1  423.20   12.85
  -6  16   1  388.94   19.36
   5 -15  -1  414.28   17.40
  -5  15   1  388.94   18.65
   4 -14  -1   83.61    4.73
  -4  14   1  134.11    5.18
   3 -13  -1  508.23   15.79
  -3  13   1  648.23   20.79
   2 -12  -1   54.70    2.94
  -2  12   1   71.83    3.48
   1 -11  -1  299.89    9.46
  -1  11   1  311.94   10.62
   0 -10  -1  174.88    5.89
   0  10   1  178.81    6.42
  -1  -9  -1   34.08    1.70
   1   9   1   48.54    2.59
  -2  -8  -1 1030.39   28.73
   2   8   1  989.70   28.82
  -3  -7  -1  591.22   16.95
   3   7   1  629.67   19.54
  -4  -6  -1  533.84   16.24
   4   6   1  500.38   16.24
  -5  -5  -1 1361.42   36.85
   5   5   1 1217.05   35.69
  -6  -4  -1  518.14   15.88
   6   4   1  472.10   15.61
  -7  -3  -1  524.47   15.79
   7   3   1  554.01   17.67
  -8  -2  -1  863.09   23.82
   8   2   1  836.23   23.91
  -9  -1  -1   26.86    1.43
   9   1   1   40.78    1.78
 -10   0  -1  112.96    3.66
  10   0   1  116.89    3.66
  12 -23  -1  101.45    5.26
 -12  23   1   59.07    3.12
  11 -22  -1  186.39    8.21
 -11  22   1  230.03    8.74
  10 -21  -1   83.43    4.73
 -10  21   1  131.79    6.07
   9 -20  -1  124.02    5.26
  -9  20   1   99.84    4.19
   8 -19  -1  563.64   18.83
  -8  19   1  519.57   17.58
   7 -18  -1  357.00   11.51
  -7  18   1  329.16   11.06
   6 -17  -1  165.07    6.25
  -6  17   1  153.20   10.08
   5 -16  -1  277.85   13.56
  -5  16   1  241.00   12.22
   4 -15  -1  129.91    5.00
  -4  15   1   92.17    4.02
   3 -14  -1   49.16    2.86
  -3  14   1   58.26    3.21
   2 -13  -1   19.99    2.32
  -2  13   1   23.91    1.87
   1 -12  -1  180.95    6.25
  -1  12   1  257.95    8.65
   0 -11  -1  143.74    5.09
   0  11   1  141.07    6.07
  -1 -10  -1  295.43    9.19
   1  10   1  300.34   10.35
  -2  -9  -1   55.05    2.59
   2   9   1   42.20    2.41
  -3  -8  -1  149.72    5.35
   3   8   1  125.90    5.00
  -4  -7  -1  986.76   28.37
   4   7   1  888.16   26.41
  -5  -6  -1  493.69   14.81
   5   6   1  534.02   17.85
  -6  -5  -1  485.48   14.37
   6   5   1  494.23   16.15
  -7  -4  -1  926.89   26.95
   7   4   1  867.82   25.70
  -8  -3  -1  132.59    4.82
   8   3   1  107.07    4.46
  -9  -2  -1   43.63    2.14
   9   2   1   38.37    1.96
 -10  -1  -1  224.23    6.60
  10   1   1  227.35    7.05
 -11   0  -1   89.41    2.41
  11 -23  -1  100.92    5.35
 -11  23   1   58.89    3.39
  10 -22  -1  211.91    9.19
 -10  22   1  223.07    7.94
   9 -21  -1   21.50    2.77
  -9  21   1   47.91    3.12
   8 -20  -1  266.79    8.83
  -8  20   1  302.03   10.08
   7 -19  -1  150.79    6.16
  -7  19   1  129.20    5.53
   6 -18  -1  209.77   11.24
  -6  18   1  196.30   11.24
   5 -17  -1  394.83   20.08
  -5  17   1  411.25   13.92
   4 -16  -1  544.10   15.61
  -4  16   1  512.52   15.79
   3 -15  -1  109.03    4.10
  -3  15   1  180.15    7.67
   2 -14  -1  203.35    6.78
  -2  14   1  170.42    6.87
   1 -13  -1  198.26    7.23
  -1  13   1  193.00    6.96
   0 -12  -1  940.27   26.77
   0  12   1  917.52   27.39
  -1 -11  -1  231.45    7.94
   1  11   1  164.71    6.60
  -2 -10  -1   65.67    3.12
   2  10   1   54.61    3.03
  -3  -9  -1  516.98   15.61
   3   9   1  518.32   16.51
  -4  -8  -1  169.80    6.51
   4   8   1  197.99    8.21
  -5  -7  -1  161.23    5.89
   5   7   1  175.24    6.78
  -6  -6  -1  365.03   12.13
   6   6   1  388.67   13.12
  -7  -5  -1  143.83    5.35
   7   5   1  168.73    6.42
  -8  -4  -1  147.49    5.35
   8   4   1  177.03    7.14
  -9  -3  -1  435.60   13.38
   9   3   1  420.08   14.19
 -10  -2  -1   46.49    2.23
  10   2   1   38.28    1.87
 -11  -1  -1  155.52    4.91
  11   1   1  115.64    3.84
  10 -23  -1  100.47    5.62
 -10  23   1  131.34    5.00
   9 -22  -1  143.39    6.69
  -9  22   1  117.78    5.18
   8 -21  -1   60.05    3.93
  -8  21   1   80.84    3.93
   7 -20  -1   92.62    4.28
  -7  20   1   85.03    6.60
   6 -19  -1  296.95   11.96
  -6  19   1  386.44   12.49
   5 -18  -1  104.22    4.37
  -5  18   1  101.45    4.55
   4 -17  -1  105.73    5.00
  -4  17   1   69.42    3.75
   3 -16  -1  430.43   14.28
  -3  16   1  416.69   14.28
   2 -15  -1  463.35   14.01
  -2  15   1  458.09   14.90
   1 -14  -1  446.40   13.56
  -1  14   1  488.52   15.88
   0 -13  -1  689.36   19.81
   0  13   1  708.99   21.86
  -1 -12  -1  195.41    6.96
   1  12   1  199.24    7.58
  -2 -11  -1   21.86    1.78
   2  11   1   19.09    1.61
  -3 -10  -1  593.36   17.49
   3  10   1  528.49   18.02
  -4  -9  -1   51.75    2.50
   4   9   1   78.16    3.66
  -5  -8  -1  275.80    9.01
   5   8   1  366.45   12.67
  -6  -7  -1  228.42    8.03
   6   7   1  257.86    9.28
  -7  -6  -1  227.17    7.76
   7   6   1  242.52    9.55
  -8  -5  -1  266.43    9.55
   8   5   1  330.85   11.60
  -9  -4  -1   40.51    2.05
   9   4   1   61.57    3.12
 -10  -3  -1  437.83   12.31
  10   3   1  347.18   11.87
 -11  -2  -1   15.79    0.98
  11   2   1   13.92    0.89
 -12  -1  -1  114.03    4.46
   9 -23  -1   50.77    3.66
  -9  23   1   51.39    3.93
   8 -22  -1   45.06    5.00
  -8  22   1   73.17    5.26
  -7  21   1  382.07   19.99
   6 -20  -1  155.70    9.90
  -6  20   1  170.07    5.62
   5 -19  -1  237.52    8.65
  -5  19   1  259.47   10.17
   4 -18  -1  377.16   12.76
  -4  18   1  391.26   14.01
   3 -17  -1  119.65    4.73
  -3  17   1  117.51    5.35
   2 -16  -1  134.38    5.35
  -2  16   1  188.63    8.12
   1 -15  -1  438.64   13.65
  -1  15   1  445.15   15.70
   0 -14  -1   57.19    3.03
   0  14   1   56.66    3.03
  -1 -13  -1  478.61   15.08
   1  13   1  409.82   13.56
  -2 -12  -1  162.66    5.98
   2  12   1  210.84    8.39
  -3 -11  -1   55.50    2.86
   3  11   1   45.06    2.59
  -4 -10  -1  124.29    4.82
   4  10   1   64.42    3.57
  -5  -9  -1  920.10   26.95
   5   9   1  942.77   29.44
  -6  -8  -1  262.86    9.01
   6   8   1  206.20    8.12
  -7  -7  -1  431.95   13.38
   7   7   1  523.14   17.49
  -8  -6  -1  240.29    7.58
   8   6   1  204.24    9.01
  -9  -5  -1  786.98   21.95
   9   5   1  848.54   26.32
 -10  -4  -1   92.88    3.66
  10   4   1   47.91    2.50
 -11  -3  -1   35.42    1.61
  11   3   1   31.94    1.70
 -12  -2  -1   97.26    3.75
  12   2   1  121.62    4.28
   8 -23  -1   -4.46    2.14
   6 -21  -1   42.47    2.68
  -6  21   1   35.87    3.48
   5 -20  -1  209.50    7.76
  -5  20   1  235.02    7.94
   4 -19  -1  103.77    4.46
  -4  19   1  150.61    6.25
   3 -18  -1  191.93    7.32
  -3  18   1  215.13    8.57
   2 -17  -1  547.49   17.04
  -2  17   1  521.35   17.85
   1 -16  -1  137.59    4.91
  -1  16   1  124.20    5.18
   0 -15  -1  228.69    7.76
   0  15   1  224.94    8.30
  -1 -14  -1  431.32   13.65
   1  14   1  453.09   15.70
  -2 -13  -1  392.33   12.22
   2  13   1  403.66   13.65
  -3 -12  -1  159.72    5.89
   3  12   1   92.80    4.37
  -4 -11  -1   79.68    3.57
   4  11   1  102.43    4.73
  -5 -10  -1  327.73   10.80
   5  10   1  326.84   11.69
  -6  -9  -1  981.31   28.11
   6   9   1 1075.81   32.75
  -7  -8  -1  335.22   11.42
   7   8   1  364.58   13.74
  -8  -7  -1  332.73   10.62
   8   7   1  355.30   13.47
  -9  -6  -1  909.13   26.32
   9   6   1  858.81   29.36
 -10  -5  -1  242.52    8.92
  10   5   1  237.25    9.46
 -11  -4  -1   56.84    2.77
  11   4   1   83.25    3.57
 -12  -3  -1  101.00    4.37
  12   3   1   66.83    3.12
 -13  -2  -1  193.71    5.35
   6 -22  -1  112.43    5.44
  -6  22   1  121.35    5.35
   5 -21  -1   33.01    2.41
  -5  21   1   21.15    1.78
   4 -20  -1  343.88   14.37
  -4  20   1  290.88   12.13
   3 -19  -1  345.75   11.33
  -3  19   1  304.71   10.26
   2 -18  -1   -0.09    1.70
  -2  18   1    3.48    1.43
   1 -17  -1  402.50   12.85
  -1  17   1  414.28   14.10
   0 -16  -1  626.46   19.18
   0  16   1  624.94   19.54
  -1 -15  -1  106.00    3.66
   1  15   1  132.32    5.44
  -2 -14  -1  171.85    6.60
   2  14   1  120.10    4.82
  -3 -13  -1  365.38   12.40
   3  13   1  372.07   14.45
  -4 -12  -1  431.59   13.83
   4  12   1  455.14   15.44
  -5 -11  -1  220.21    8.03
   5  11   1  205.76    7.94
  -6 -10  -1  310.15   10.44
   6  10   1  321.57   11.69
  -7  -9  -1   78.79    3.66
   7   9   1   56.75    3.30
  -8  -8  -1  809.46   24.63
   8   8   1  729.34   25.07
  -9  -7  -1   74.24    3.39
   9   7   1   47.20    2.59
 -10  -6  -1  274.55    9.90
  10   6   1  266.07    9.81
 -11  -5  -1  144.10    5.44
  11   5   1  163.20    6.87
 -12  -4  -1  241.63    8.12
  12   4   1  291.06   10.80
 -13  -3  -1  187.11    6.07
  13   3   1  215.84    7.23
   5 -22  -1   64.69    4.37
  -5  22   1   54.34    3.48
   4 -21  -1  781.80   25.70
  -4  21   1  784.66   25.07
   3 -20  -1   30.78    2.41
  -3  20   1   28.91    1.87
   2 -19  -1  666.34   21.68
  -2  19   1  677.32   22.75
   1 -18  -1  273.93   10.17
  -1  18   1  307.21   11.87
   0 -17  -1   40.60    3.30
   0  17   1   40.42    3.03
  -1 -16  -1  387.07   14.54
   1  16   1  372.52   14.10
  -2 -15  -1  451.31   14.54
   2  15   1  440.42   14.54
  -3 -14  -1  107.07    4.28
   3  14   1  103.59    4.28
  -4 -13  -1   63.98    3.12
   4  13   1   79.14    3.93
  -5 -12  -1  314.26   10.71
   5  12   1  305.42   10.89
  -6 -11  -1  114.48    5.18
   6  11   1  117.51    5.53
  -7 -10  -1 1007.99   29.98
   7  10   1 1022.00   30.87
  -8  -9  -1  255.37    8.74
   8   9   1  253.05   10.35
  -9  -8  -1  218.69    8.57
   9   8   1  229.13    9.55
 -10  -7  -1  816.42   23.65
  10   7   1  892.89   27.84
 -11  -6  -1   89.14    4.10
  11   6   1   93.96    5.09
 -12  -5  -1  193.35    7.05
  12   5   1  207.54    8.03
 -13  -4  -1   32.75    1.87
  13   4   1   51.39    2.68
   3 -21  -1   73.61    5.18
  -3  21   1   74.77    5.09
   2 -20  -1  282.13   11.69
  -2  20   1  333.89   12.49
   1 -19  -1   76.65    3.75
  -1  19   1   77.18    3.48
   0 -18  -1   70.31    3.84
   0  18   1   69.33    3.57
  -1 -17  -1  267.50    9.28
   1  17   1  239.22    9.19
  -2 -16  -1    5.09    1.70
   2  16   1    0.00    1.34
  -3 -15  -1  194.34    7.50
   3  15   1  158.29    5.89
  -4 -14  -1  303.91    9.55
   4  14   1  295.88   10.89
  -5 -13  -1   75.84    3.39
   5  13   1   83.43    4.73
  -6 -12  -1  146.87    5.62
   6  12   1  175.87    7.58
  -7 -11  -1  229.85    8.57
   7  11   1  254.30   10.71
  -8 -10  -1  207.45    8.12
   8  10   1  225.48    9.37
  -9  -9  -1  353.16   12.40
   9   9   1  326.21   13.03
 -10  -8  -1  179.26    7.32
  10   8   1  203.35    9.10
 -11  -7  -1  189.87    7.05
  11   7   1  211.47    8.83
 -12  -6  -1   98.06    4.91
  12   6   1  113.23    4.82
 -13  -5  -1   46.31    2.50
  13   5   1   47.91    2.77
 -14  -4  -1  125.72    5.09
  14   4   1  117.33    4.37
   2 -21  -1   15.79    2.14
  -2  21   1   20.79    2.23
   1 -20  -1  156.33    6.07
  -1  20   1  167.03    6.69
   0 -19  -1  110.73    5.00
   0  19   1  110.91    4.82
  -1 -18  -1   75.49    4.02
   1  18   1   66.03    3.39
  -2 -17  -1  636.27   19.90
   2  17   1  593.00   19.36
  -3 -16  -1  262.95    8.30
   3  16   1  281.33   10.80
  -4 -15  -1  129.74    5.80
   4  15   1   94.85    4.82
  -5 -14  -1  217.18    8.30
   5  14   1  195.76    8.74
  -6 -13  -1  252.51    9.28
   6  13   1  217.80    8.57
  -7 -12  -1   93.87    4.73
   7  12   1  105.91    5.98
  -8 -11  -1  356.46   12.13
   8  11   1  368.06   14.01
  -9 -10  -1  328.53   12.22
   9  10   1  334.78   13.74
 -10  -9  -1  298.37   10.53
  10   9   1  307.92   12.22
 -11  -8  -1  294.45   10.44
  11   8   1  305.69   11.87
 -12  -7  -1   59.60    2.94
  12   7   1   75.57    4.02
 -13  -6  -1  142.41    6.25
  13   6   1  131.97    6.42
 -14  -5  -1   88.07    3.75
  14   5   1   86.10    4.19
   0 -20  -1   48.81    3.48
   0  20   1   47.47    3.75
  -1 -19  -1  153.74    8.48
   1  19   1  146.87    7.94
  -2 -18  -1  283.47   12.05
   2  18   1  248.59    9.99
  -3 -17  -1   23.73    1.87
   3  17   1   27.48    1.96
  -4 -16  -1  240.73    8.74
   4  16   1  263.75   10.62
  -5 -15  -1  189.87    7.14
   5  15   1  159.54    6.78
  -6 -14  -1  119.83    4.55
   6  14   1  112.69    5.71
  -7 -13  -1   52.91    3.21
   7  13   1   64.87    3.93
  -8 -12  -1  185.06    7.14
   8  12   1  187.11    8.57
  -9 -11  -1   65.94    3.57
   9  11   1   73.61    4.73
 -10 -10  -1   95.47    4.46
  10  10   1  136.52    6.51
 -11  -9  -1   54.70    3.03
  11   9   1   67.72    3.57
 -12  -8  -1  154.72    7.32
  12   8   1  128.49    6.07
 -13  -7  -1   33.01    2.14
  13   7   1   40.33    2.50
 -14  -6  -1   63.17    2.77
  14   6   1   50.06    2.50
  -2 -19  -1   19.27    2.23
   2  19   1   14.37    2.14
  -3 -18  -1   64.96    3.57
   3  18   1   65.40    3.75
  -4 -17  -1  614.24   18.74
   4  17   1  616.11   20.08
  -5 -16  -1   15.17    1.52
   5  16   1   21.33    1.70
  -6 -15  -1   26.86    2.41
   6  15   1   28.02    2.14
  -7 -14  -1  238.41    9.99
   7  14   1  217.18   11.69
  -8 -13  -1   48.99    2.94
   8  13   1   38.72    2.77
  -9 -12  -1   24.63    2.41
   9  12   1   14.19    1.52
 -10 -11  -1   65.58    3.75
  10  11   1   50.23    3.66
 -11 -10  -1   60.85    3.30
  11  10   1   45.86    2.94
 -12  -9  -1   20.61    1.61
  12   9   1    9.46    1.25
 -13  -8  -1   27.30    2.14
  13   8   1   23.02    1.78
 -14  -7  -1  118.40    4.64
  14   7   1  124.92    5.62
 -15  -6  -1    8.39    0.62
  15   6   1    8.03    0.54
  -5 -17  -1   34.08    2.77
   5  17   1   52.73    3.66
  -6 -16  -1   79.23    3.57
   6  16   1   72.72    4.28
  -7 -15  -1  115.91    5.80
   7  15   1  105.47    5.98
  -8 -14  -1   47.74    2.77
   8  14   1   32.30    2.05
  -9 -13  -1   67.01    3.75
   9  13   1   77.98    4.73
 -10 -12  -1  115.55    5.80
  10  12   1  108.86    6.87
 -11 -11  -1  106.09    4.37
  11  11   1   92.44    4.91
 -12 -10  -1   95.65    4.55
  12  10   1   87.26    4.73
 -13  -9  -1   43.27    2.59
  13   9   1   50.59    3.03
 -14  -8  -1   22.31    1.52
  14   8   1   13.56    1.43
 -15  -7  -1   39.71    2.23
  15   7   1   29.62    1.78
  -8 -15  -1   46.84    3.93
  -9 -14  -1   29.80    2.05
   9  14   1   21.15    2.50
 -10 -13  -1   62.73    3.48
  10  13   1   47.11    3.12
 -11 -12  -1   25.79    1.61
  11  12   1   39.17    3.03
 -12 -11  -1   22.31    1.61
  12  11   1   39.88    2.59
 -13 -10  -1   44.26    3.30
  13  10   1   39.08    2.50
 -14  -9  -1   18.47    1.52
  14   9   1   12.76    1.25
 -15  -8  -1   15.53    1.16
 -12 -11   2   23.20    3.48
 -11 -12   2   17.13    2.77
  15   7  -2   22.04    1.16
 -15  -7   2   25.16    1.43
  14   8  -2    2.14    0.71
 -14  -8   2    3.12    0.89
  13   9  -2   44.70    2.86
 -13  -9   2   37.65    2.32
  12  10  -2   70.40    3.12
 -12 -10   2   64.96    3.39
  11  11  -2   55.95    3.30
 -11 -11   2   73.52    3.48
  10  12  -2   83.16    4.55
 -10 -12   2   90.21    4.10
   9  13  -2   73.61    3.66
  -9 -13   2   62.19    3.48
   8  14  -2    4.02    1.16
  -8 -14   2    9.64    1.07
   7  15  -2   70.04    3.57
  -7 -15   2   83.87    3.84
   6  16  -2   42.74    3.12
  -6 -16   2   36.76    2.68
  15   6  -2    3.39    0.54
 -15  -6   2    2.32    0.54
  14   7  -2   56.84    3.03
 -14  -7   2   67.81    3.12
  13   8  -2   14.28    1.25
 -13  -8   2   15.44    1.25
  12   9  -2    0.36    0.89
 -12  -9   2    2.59    0.98
  11  10  -2   32.30    2.23
 -11 -10   2   47.83    2.59
  10  11  -2   37.92    2.23
 -10 -11   2   53.54    2.68
   9  12  -2    0.54    1.16
  -9 -12   2    2.59    1.16
   8  13  -2   21.77    1.70
  -8 -13   2   29.62    2.50
   7  14  -2  128.49    6.16
  -7 -14   2  143.03    6.51
   6  15  -2   12.22    1.70
  -6 -15   2    7.32    1.70
   5  16  -2   35.87    2.68
  -5 -16   2   21.33    2.05
   4  17  -2  383.85   13.47
  -4 -17   2  345.40   13.65
   3  18  -2   29.09    2.68
  -3 -18   2   20.70    2.23
  15   5  -2   15.17    0.89
 -15  -5   2   17.22    0.98
  14   6  -2   23.56    1.34
 -14  -6   2   25.88    1.43
  13   7  -2   21.50    1.43
 -13  -7   2   15.79    1.34
  12   8  -2   76.47    3.39
 -12  -8   2   78.97    3.93
  11   9  -2   46.40    2.32
 -11  -9   2   34.26    2.14
  10  10  -2   74.41    3.21
 -10 -10   2   52.55    2.68
   9  11  -2   50.32    2.59
  -9 -11   2   42.29    2.68
   8  12  -2   96.01    3.84
  -8 -12   2  114.83    5.09
   7  13  -2   34.62    2.77
  -7 -13   2   24.80    1.87
   6  14  -2   51.57    3.57
  -6 -14   2   57.19    3.03
   5  15  -2   59.25    4.19
  -5 -15   2   66.21    3.39
   4  16  -2  179.70    7.85
  -4 -16   2  154.01    6.16
   3  17  -2   26.05    2.59
  -3 -17   2   21.77    2.32
   2  18  -2   87.62    4.46
  -2 -18   2  118.14    6.07
   1  19  -2   33.55    2.50
  -1 -19   2   41.22    2.94
 -15  -4   2   19.54    0.80
  14   5  -2   17.04    1.25
 -14  -5   2   18.83    1.25
  13   6  -2   58.35    2.86
 -13  -6   2   71.29    3.12
  12   7  -2   32.39    1.96
 -12  -7   2   26.95    1.78
  11   8  -2  119.21    4.46
 -11  -8   2  122.06    4.91
  10   9  -2  168.73    5.89
 -10  -9   2  162.21    6.07
   9  10  -2  184.79    6.42
  -9 -10   2  160.52    5.71
   8  11  -2  133.75    5.26
  -8 -11   2  137.14    5.89
   7  12  -2   46.22    2.86
  -7 -12   2   38.19    2.41
   6  13  -2  105.38    4.19
  -6 -13   2  138.66    5.89
   5  14  -2   42.92    2.77
  -5 -14   2   40.60    2.41
   4  15  -2   47.47    2.59
  -4 -15   2   68.79    3.57
   3  16  -2  170.07    6.42
  -3 -16   2  141.33    5.98
   2  17  -2  214.95    8.12
  -2 -17   2  254.47    9.55
   1  18  -2   28.20    2.14
  -1 -18   2   28.91    2.32
   0  19  -2   26.05    2.77
   0 -19   2   26.14    2.32
  -1  20  -2   34.71    2.77
   1 -20   2   35.07    2.59
  14   4  -2   68.08    2.77
 -14  -4   2   66.47    2.68
  13   5  -2   29.36    1.78
 -13  -5   2   26.32    1.52
  12   6  -2   43.01    2.41
 -12  -6   2   32.75    1.78
  11   7  -2   95.12    3.48
 -11  -7   2   97.88    4.02
  10   8  -2   89.32    3.93
 -10  -8   2   79.32    3.57
   9   9  -2  211.82    7.23
  -9  -9   2  238.86    8.74
   8  10  -2  106.80    4.46
  -8 -10   2  101.18    4.28
   7  11  -2  128.22    5.09
  -7 -11   2  121.17    5.00
   6  12  -2   67.10    3.03
  -6 -12   2   45.59    2.50
   5  13  -2   47.11    2.94
  -5 -13   2   42.83    2.50
   4  14  -2  150.26    5.71
  -4 -14   2  144.46    5.98
   3  15  -2   25.25    2.05
  -3 -15   2   33.28    1.96
   2  16  -2    8.74    2.05
  -2 -16   2    4.82    2.05
   1  17  -2   82.62    4.19
  -1 -17   2  104.13    5.00
   0  18  -2   22.40    2.14
   0 -18   2   18.74    1.61
  -1  19  -2   38.10    2.86
   1 -19   2   31.05    2.41
  -2  20  -2  133.39    5.26
   2 -20   2  110.64    4.82
  -3  21  -2   24.18    2.68
   3 -21   2   34.71    3.12
  14   3  -2   29.98    1.52
 -14  -3   2   31.94    1.70
  13   4  -2    9.55    0.89
 -13  -4   2    1.61    0.80
  12   5  -2  130.54    4.73
 -12  -5   2  128.49    5.35
  11   6  -2   43.36    2.14
 -11  -6   2   45.59    2.14
  10   7  -2  410.98   12.94
 -10  -7   2  423.92   12.40
   9   8  -2  142.41    5.26
  -9  -8   2  133.39    5.26
   8   9  -2  145.53    7.85
  -8  -9   2  151.69    5.80
   7  10  -2  489.68   25.25
  -7 -10   2  542.41   17.31
   6  11  -2   63.08    5.09
  -6 -11   2   58.71    3.03
   5  12  -2  219.32   11.15
  -5 -12   2  208.08    7.41
   4  13  -2   10.53    2.77
  -4 -13   2    1.16    1.61
   3  14  -2   83.07    3.75
  -3 -14   2   78.88    3.93
   2  15  -2  301.41    9.64
  -2 -15   2  291.24    9.46
   1  16  -2  131.97    5.53
  -1 -16   2  131.34    5.09
   0  17  -2   10.89    1.78
   0 -17   2   12.58    1.96
  -1  18  -2  100.47    4.91
   1 -18   2   96.54    4.91
  -2  19  -2  263.49    9.19
   2 -19   2  250.10    8.30
  -3  20  -2   24.72    2.59
   3 -20   2   32.39    2.77
  -4  21  -2  432.30   12.94
   4 -21   2  451.22   14.72
 -14  -2   2   63.08    2.32
  13   3  -2  134.11    4.55
 -13  -3   2  118.23    4.55
  12   4  -2  175.42    5.89
 -12  -4   2  154.36    5.44
  11   5  -2  112.07    4.19
 -11  -5   2  118.94    4.91
  10   6  -2  111.00    5.98
 -10  -6   2  113.41    4.46
   9   7  -2   68.97    2.94
  -9  -7   2   98.95    4.02
   8   8  -2  493.42   14.81
  -8  -8   2  516.71   16.24
   7   9  -2   71.29    3.21
  -7  -9   2  105.91    4.28
   6  10  -2  147.05    5.53
  -6 -10   2  145.80    5.53
   5  11  -2  148.29    5.35
  -5 -11   2  167.57    5.62
   4  12  -2  260.72    8.65
  -4 -12   2  234.67    7.41
   3  13  -2  238.06    8.39
  -3 -13   2  234.49    8.30
   2  14  -2  109.75    4.64
  -2 -14   2  153.20    5.53
   1  15  -2   97.17    4.19
  -1 -15   2   80.48    3.66
   0  16  -2  367.52   11.51
   0 -16   2  370.65   12.49
  -1  17  -2  141.60    5.71
   1 -17   2  143.12    5.71
  -2  18  -2    5.09    1.70
   2 -18   2    9.28    1.87
  -3  19  -2  156.59    6.42
   3 -19   2  199.51    8.12
  -4  20  -2  188.54    7.32
   4 -20   2  233.60    9.10
  -5  21  -2   25.16    2.86
   5 -21   2   40.15    2.77
  -6  22  -2   50.86    4.10
   6 -22   2   63.17    4.28
  13   2  -2  207.99    6.51
 -13  -2   2  205.22    6.42
  12   3  -2   46.84    1.96
 -12  -3   2   88.78    3.66
  11   4  -2   38.64    1.87
 -11  -4   2   35.87    2.05
  10   5  -2  188.80    6.51
 -10  -5   2  178.81    6.60
   9   6  -2  346.82   10.26
  -9  -6   2  352.53   11.60
   8   7  -2  165.78    6.16
  -8  -7   2  159.00    5.98
   7   8  -2  172.56    5.98
  -7  -8   2  168.91    6.42
   6   9  -2  453.81   14.81
  -6  -9   2  412.41   13.74
   5  10  -2  221.64    7.85
  -5 -10   2  206.74    7.05
   4  11  -2   55.86    3.30
  -4 -11   2   43.27    2.32
   3  12  -2   82.00    3.84
  -3 -12   2  140.35    5.44
   2  13  -2  361.28   10.71
  -2 -13   2  374.22   12.40
   1  14  -2  444.26   14.37
  -1 -14   2  429.45   13.12
   0  15  -2  234.76    8.57
   0 -15   2  225.92    7.58
  -1  16  -2   89.58    3.57
   1 -16   2   96.01    4.28
  -2  17  -2  317.83   14.54
   2 -17   2  340.67   11.24
  -3  18  -2   32.12    2.41
   3 -18   2   28.64    2.59
  -4  19  -2   85.12    3.93
   4 -19   2   60.50    3.03
  -5  20  -2   87.17    4.02
   5 -20   2   84.59    4.19
  -6  21  -2    4.28    3.48
   6 -21   2   21.95    2.59
  13   1  -2  340.22    9.73
 -13  -1   2  379.21   10.80
  12   2  -2  145.26    7.32
 -12  -2   2  137.41    4.55
  11   3  -2   43.72    1.78
 -11  -3   2   51.75    2.59
  10   4  -2  222.35    7.58
 -10  -4   2  302.12    9.99
   9   5  -2  659.03   18.74
  -9  -5   2  719.08   22.04
   8   6  -2  134.29    4.82
  -8  -6   2  180.59    6.42
   7   7  -2  128.22    5.18
  -7  -7   2   95.65    3.93
   6   8  -2  158.02    5.80
  -6  -8   2  203.79    7.32
   5   9  -2  860.14   24.27
  -5  -9   2  809.73   24.27
   4  10  -2  272.14    9.10
  -4 -10   2  398.04   12.94
   3  11  -2   65.67    3.39
  -3 -11   2   72.01    3.30
   2  12  -2  247.07    8.48
  -2 -12   2  225.21    7.23
   1  13  -2  627.17   19.01
  -1 -13   2  681.78   19.81
   0  14  -2   65.67    3.21
   0 -14   2   60.41    2.59
  -1  15  -2  453.72   13.65
   1 -15   2  467.37   14.10
  -2  16  -2  160.96    6.78
   2 -16   2  122.24    5.18
  -3  17  -2   93.06    4.46
   3 -17   2   90.03    4.02
  -4  18  -2  182.02    6.34
   4 -18   2  198.80    6.96
  -5  19  -2   52.29    3.21
   5 -19   2   56.03    3.30
  -6  20  -2   74.15    5.09
   6 -20   2   73.34    4.19
  -7  21  -2  234.58   11.51
  -8  22  -2   15.44    3.57
   8 -22   2    4.73    1.96
  13   0  -2  338.70    8.48
 -13   0   2  336.92    9.37
  12   1  -2  145.17    5.00
 -12  -1   2  147.22    5.62
  11   2  -2  145.17    4.91
 -11  -2   2  136.61    5.00
  10   3  -2  308.99    9.46
 -10  -3   2  359.23   11.87
   9   4  -2   49.07    2.32
  -9  -4   2   32.30    1.78
   8   5  -2  202.72    7.05
  -8  -5   2  141.25    5.18
   7   6  -2  129.29    5.09
  -7  -6   2  118.94    4.82
   6   7  -2  124.65    4.37
  -6  -7   2  125.54    5.00
   5   8  -2  230.92    8.21
  -5  -8   2  166.76    6.07
   4   9  -2   58.09    2.94
  -4  -9   2   47.56    2.68
   3  10  -2  412.58   12.94
  -3 -10   2  512.79   15.08
   2  11  -2  206.20    7.67
  -2 -11   2  197.82    7.67
   1  12  -2  253.67    8.48
  -1 -12   2  243.77    8.30
   0  13  -2  635.92   18.56
   0 -13   2  631.01   18.47
  -1  14  -2  758.60   21.68
   1 -14   2  655.73   19.54
  -2  15  -2  412.85   12.22
   2 -15   2  419.45   12.22
  -3  16  -2  254.74    8.12
   3 -16   2  282.49    8.39
  -4  17  -2    2.23    2.41
   4 -17   2   19.45    2.68
  -5  18  -2   60.58    5.89
   5 -18   2   68.17    3.39
  -6  19  -2  178.81    7.23
   6 -19   2  144.10    7.76
  -7  20  -2   34.71    4.10
   7 -20   2   57.46    4.02
  -8  21  -2   49.07    2.77
   8 -21   2   45.86    3.12
  -9  22  -2  111.18    5.18
   9 -22   2  132.32    4.64
 -13   1   2  141.60    3.84
  12   0  -2 1398.81   34.80
 -12   0   2 1406.48   35.24
  11   1  -2  127.95    4.10
 -11  -1   2  173.90    5.89
  10   2  -2   42.38    2.05
 -10  -2   2   53.71    2.59
   9   3  -2  508.32   14.99
  -9  -3   2  485.39   15.88
   8   4  -2  117.87    4.46
  -8  -4   2   98.24    4.10
   7   5  -2  134.64    4.82
  -7  -5   2  132.32    5.35
   6   6  -2  252.15    8.30
  -6  -6   2  227.80    7.94
   5   7  -2  141.69    4.73
  -5  -7   2  133.13    5.62
   4   8  -2  131.88    5.53
  -4  -8   2  106.09    4.64
   3   9  -2  614.59   17.93
  -3  -9   2  594.70   17.40
   2  10  -2   57.64    2.59
  -2 -10   2   68.97    2.86
   1  11  -2  194.60    6.96
  -1 -11   2  241.27    8.39
   0  12  -2 2311.50   58.98
   0 -12   2 2320.07   61.66
  -1  13  -2  258.22    8.48
   1 -13   2  244.57    8.12
  -2  14  -2  243.77    7.76
   2 -14   2  264.56    8.12
  -3  15  -2  150.17    5.80
   3 -15   2   85.93    3.48
  -4  16  -2  288.56    9.19
   4 -16   2  330.85   10.08
  -5  17  -2  253.67    9.01
   5 -17   2  267.59   11.60
  -6  18  -2   61.92    4.82
   6 -18   2   89.41    6.16
  -7  19  -2   49.88    5.09
   7 -19   2   71.38    3.12
  -8  20  -2  174.53    6.07
   8 -20   2  176.58    6.34
  -9  21  -2    7.05    1.96
   9 -21   2    0.89    1.78
 -10  22  -2  171.49    6.34
  10 -22   2  180.59    6.78
 -11  23  -2   43.10    9.90
 -13   2   2  121.79    3.39
  12  -1  -2  157.31    4.64
 -12   1   2  123.40    4.28
  11   0  -2   36.67    1.87
 -11   0   2   37.83    1.70
  10   1  -2  315.59    9.01
 -10  -1   2  318.27    9.64
   9   2  -2   81.46    2.94
  -9  -2   2   86.28    3.57
   8   3  -2   99.31    4.10
  -8  -3   2  118.40    4.55
   7   4  -2  401.79   12.76
  -7  -4   2  399.02   14.10
   6   5  -2  471.03   12.94
  -6  -5   2  460.59   14.99
   5   6  -2  459.78   13.56
  -5  -6   2  453.00   14.37
   4   7  -2  380.11   12.05
  -4  -7   2  436.76   14.90
   3   8  -2  101.63    3.75
  -3  -8   2  136.61    5.18
   2   9  -2   95.74    3.39
  -2  -9   2  111.89    4.55
   1  10  -2  393.40   12.49
  -1 -10   2  435.25   13.92
   0  11  -2   56.66    2.94
   0 -11   2   50.15    3.03
  -1  12  -2  272.94    8.92
   1 -12   2  192.28    6.60
  -2  13  -2  214.41    7.58
   2 -13   2  224.14    7.85
  -3  14  -2   81.46    4.19
   3 -14   2   74.24    3.57
  -4  15  -2   52.47    2.77
   4 -15   2   67.01    3.30
  -5  16  -2  199.15    6.42
   5 -16   2  190.59    9.28
  -6  17  -2   71.02    5.35
   6 -17   2   76.47    2.94
  -7  18  -2  177.29    5.80
   7 -18   2  174.88    6.34
  -8  19  -2  203.88    7.94
   8 -19   2  217.71    7.50
  -9  20  -2   70.94    3.39
   9 -20   2   88.33    4.02
 -10  21  -2   95.74    4.73
  10 -21   2   67.01    3.30
 -11  22  -2  147.58    5.26
  11 -22   2  118.67    4.64
 -12  23  -2   35.60    8.74
  13  -3  -2  307.12   10.89
 -13   3   2  250.19    6.78
  12  -2  -2   48.63    1.96
 -12   2   2   42.65    1.70
  11  -1  -2  322.82    9.28
 -11   1   2  298.55    9.28
  10   0  -2  122.51    4.28
 -10   0   2  123.67    4.46
   9   1  -2   35.78    1.70
  -9  -1   2   24.00    1.43
   8   2  -2 1156.73   32.21
  -8  -2   2 1007.90   29.62
   7   3  -2  414.73   12.58
  -7  -3   2  383.59   12.13
   6   4  -2  134.91    5.00
  -6  -4   2  152.04    6.34
   5   5  -2  509.31   15.26
  -5  -5   2  405.80   13.47
   4   6  -2  124.56    4.37
  -4  -6   2  155.61    6.07
   3   7  -2  459.78   14.37
  -3  -7   2  437.83   13.29
   2   8  -2 1299.50   35.60
  -2  -8   2 1181.45   33.73
   1   9  -2   38.55    2.14
  -1  -9   2   28.28    1.61
   0  10  -2  158.20    5.26
   0 -10   2  169.00    6.16
  -1  11  -2  453.63   14.10
   1 -11   2  425.97   12.58
  -2  12  -2   71.65    2.86
   2 -12   2   62.37    2.94
  -3  13  -2  565.88   16.51
   3 -13   2  438.99   13.29
  -4  14  -2  453.09   13.38
   4 -14   2  312.20   14.45
  -5  15  -2  260.72   12.13
   5 -15   2  257.69   12.94
  -6  16  -2  176.58    8.92
   6 -16   2  180.59    6.07
  -7  17  -2  686.78   19.81
   7 -17   2  652.69   17.76
  -8  18  -2  142.23    5.44
   8 -18   2  156.59    5.98
  -9  19  -2  269.64    8.57
   9 -19   2  270.80    8.21
 -10  20  -2   87.98    4.02
  10 -20   2  126.17    5.18
 -11  21  -2   92.08    4.02
  11 -21   2   69.06    3.03
 -12  22  -2  176.94    6.51
  12 -22   2  165.69    6.51
 -18   9   2  114.57    3.30
 -17   8   2   86.37    2.68
 -16   7   2   50.23    2.05
  15  -6  -2  299.89    7.50
 -15   6   2  291.41    8.30
  14  -5  -2  618.16   15.70
 -14   5   2  540.09   14.99
  13  -4  -2   26.41    1.78
 -13   4   2   41.94    1.78
  12  -3  -2  423.02   11.78
 -12   3   2  402.50   11.96
  11  -2  -2   81.37    3.03
 -11   2   2   71.38    3.21
  10  -1  -2   24.00    1.43
 -10   1   2   32.30    1.70
   9   0  -2  968.38   25.70
  -9   0   2  900.74   25.61
   8   1  -2  174.44    6.07
  -8  -1   2  143.39    5.09
   7   2  -2  446.40   13.47
  -7  -2   2  462.19   14.54
   6   3  -2  457.38   14.45
  -6  -3   2  363.42   12.05
   5   4  -2  513.59   14.54
  -5  -4   2  455.06   14.63
   4   5  -2  486.91   14.90
  -4  -5   2  466.39   14.54
   3   6  -2  477.27   14.19
  -3  -6   2  354.68   12.22
   2   7  -2  489.32   15.08
  -2  -7   2  496.28   16.24
   1   8  -2  199.06    6.60
  -1  -8   2  180.51    6.78
   0   9  -2 1187.87   32.92
   0  -9   2 1146.12   33.37
  -1  10  -2   27.66    1.96
   1 -10   2   43.01    2.50
  -2  11  -2  119.47    4.64
   2 -11   2  105.82    4.73
  -3  12  -2  660.72   19.09
   3 -12   2  640.02   17.93
  -4  13  -2   53.27    3.12
   4 -13   2   64.60    4.55
  -5  14  -2  998.98   37.83
   5 -14   2  992.56   28.11
  -6  15  -2  517.34   15.08
   6 -15   2  507.97   14.28
  -7  16  -2  146.51    5.18
   7 -16   2   98.15    3.84
  -8  17  -2  213.43    7.05
   8 -17   2  210.49    6.78
  -9  18  -2  360.92   10.97
   9 -18   2  323.80   10.80
 -10  19  -2  255.28    8.39
  10 -19   2  267.14    8.39
 -11  20  -2   65.58    3.75
  11 -20   2   89.85    3.93
 -12  21  -2    4.28    1.52
  12 -21   2    0.27    1.70
 -13  22  -2  105.73    4.91
  13 -22   2  132.32    5.26
  22 -14  -2    1.96    0.36
 -22  14   2    0.62    0.36
  21 -13  -2    7.85    0.71
 -21  13   2   10.35    0.98
  20 -12  -2   39.97    2.14
 -20  12   2   50.23    2.23
  19 -11  -2   67.99    2.94
 -19  11   2   79.14    3.39
  18 -10  -2   57.11    2.68
 -18  10   2   60.85    2.94
  17  -9  -2  105.91    4.10
 -17   9   2   93.24    3.84
  16  -8  -2  402.14   11.87
 -16   8   2  361.01   10.80
  15  -7  -2  126.70    4.55
 -15   7   2  127.95    4.37
  14  -6  -2  147.67    4.82
 -14   6   2  118.05    4.02
  13  -5  -2  130.18    6.78
 -13   5   2  187.55    5.71
  12  -4  -2   84.94    3.39
 -12   4   2  101.36    3.75
  11  -3  -2  103.41    3.84
 -11   3   2   81.02    3.03
  10  -2  -2 1002.37   26.86
 -10   2   2 1027.36   29.27
   9  -1  -2  143.12    4.82
  -9   1   2  196.74    6.78
   8   0  -2   63.89    2.68
  -8   0   2   64.78    3.21
   7   1  -2 1076.79   28.28
  -7  -1   2  977.57   27.48
   6   2  -2  797.78   22.84
  -6  -2   2  709.17   21.41
   5   3  -2   84.05    3.84
  -5  -3   2   87.53    4.19
   4   4  -2 1838.34   48.45
  -4  -4   2 1536.57   41.49
   3   5  -2   73.70    3.12
  -3  -5   2   94.49    3.84
   2   6  -2  768.78   22.13
  -2  -6   2  761.91   22.66
   1   7  -2 1116.58   30.25
  -1  -7   2 1032.26   28.37
   0   8  -2   82.27    3.39
   0  -8   2   79.59    3.39
  -1   9  -2  187.29    6.34
   1  -9   2  204.95    7.23
  -2  10  -2 1260.95   34.53
   2 -10   2 1328.76   37.74
  -3  11  -2  148.29    5.35
   3 -11   2  120.28    6.34
  -4  12  -2  127.95    6.96
   4 -12   2  150.61    7.94
  -5  13  -2  187.55    9.19
   5 -13   2  270.09    8.57
  -6  14  -2  242.70    8.74
   6 -14   2  194.87    6.96
  -7  15  -2  231.90    8.03
   7 -15   2  223.60    7.67
  -8  16  -2  740.40   19.36
   8 -16   2  653.94   18.56
  -9  17  -2  209.06    7.67
   9 -17   2  205.76    6.78
 -10  18  -2  134.64    4.91
  10 -18   2  150.26    6.07
 -11  19  -2  204.24    7.32
  11 -19   2  210.75    7.14
 -12  20  -2  158.73    5.71
  12 -20   2  152.58    5.71
 -13  21  -2   37.83    3.30
  13 -21   2   42.11    2.77
 -14  22  -2   10.35    1.96
  14 -22   2    4.37    1.78
  22 -15  -2   26.50    1.78
 -22  15   2   33.55    2.14
  21 -14  -2   65.40    3.12
 -21  14   2   65.76    3.12
  20 -13  -2   14.37    1.16
 -20  13   2   21.41    1.25
  19 -12  -2   18.29    1.61
 -19  12   2   29.27    1.52
  18 -11  -2   83.07    3.39
 -18  11   2   83.96    3.03
  17 -10  -2  367.44   11.33
 -17  10   2  359.23   12.22
  16  -9  -2   79.32    3.30
 -16   9   2   62.10    2.68
  15  -8  -2  138.12    5.26
 -15   8   2  132.68    4.91
  14  -7  -2   82.80    3.21
 -14   7   2  107.43    3.84
  13  -6  -2  103.06    3.84
 -13   6   2  112.43    3.93
  12  -5  -2  112.87    4.10
 -12   5   2  115.73    4.10
  11  -4  -2  366.81   11.42
 -11   4   2  342.63   10.89
  10  -3  -2  347.18   10.53
 -10   3   2  406.25   11.87
   9  -2  -2  426.59   13.12
  -9   2   2  421.42   12.58
   8  -1  -2 1083.92   30.07
  -8   1   2  947.14   26.41
   7   0  -2   90.30    3.48
  -7   0   2   85.93    3.21
   6   1  -2  188.09    6.42
  -6  -1   2  158.82    6.25
   5   2  -2 1597.33   43.72
   4   3  -2  103.24    4.55
  -4  -3   2   87.00    3.57
   3   4  -2  100.83    4.37
  -3  -4   2   75.40    3.75
   2   5  -2 1820.49   48.54
   1   6  -2  208.79    6.78
  -1  -6   2  197.28    6.96
   0   7  -2  106.00    4.73
   0  -7   2  101.45    4.28
  -1   8  -2 1131.48   29.80
   1  -8   2 1164.05   32.66
  -2   9  -2  542.77   16.06
   2  -9   2  497.80   15.61
  -3  10  -2  456.48   18.38
   3 -10   2  482.72   19.54
  -4  11  -2  488.52   20.08
   4 -11   2  472.10   21.24
  -5  12  -2  160.16    5.89
   5 -12   2  169.26    5.80
  -6  13  -2  161.95    5.62
   6 -13   2  158.38    5.35
  -7  14  -2  117.15    4.73
   7 -14   2  171.85    6.51
  -8  15  -2  230.56    7.76
   8 -15   2  214.50    6.96
  -9  16  -2  146.60    5.71
   9 -16   2   97.70    3.93
 -10  17  -2  634.04   18.38
  10 -17   2  625.03   18.65
 -11  18  -2  166.32    6.16
  11 -18   2  174.35    6.96
 -12  19  -2   41.22    2.77
  12 -19   2   62.46    3.12
 -13  20  -2   30.96    2.77
  13 -20   2   54.43    3.48
 -14  21  -2  183.45    6.69
  14 -21   2  181.49    5.71
 -15  22  -2  108.59    4.55
  15 -22   2  103.77    4.19
  22 -16  -2   14.63    1.43
 -22  16   2   20.08    1.25
  21 -15  -2    4.73    0.89
 -21  15   2    7.23    0.89
  20 -14  -2   30.34    1.96
 -20  14   2   27.93    1.70
  19 -13  -2   79.95    3.48
 -19  13   2   62.46    2.68
  18 -12  -2   31.32    1.87
 -18  12   2   47.83    2.23
  17 -11  -2   45.42    2.41
 -17  11   2   41.85    2.23
  16 -10  -2  110.02    4.19
 -16  10   2  109.75    3.93
  15  -9  -2  336.65   10.44
 -15   9   2  320.06   10.44
  14  -8  -2  160.70    5.53
 -14   8   2  126.34    4.46
  13  -7  -2  106.89    4.02
 -13   7   2  110.46    4.10
  12  -6  -2  198.08    6.60
 -12   6   2  227.08    7.50
  11  -5  -2  414.99   11.42
 -11   5   2  417.49   12.13
  10  -4  -2  136.78    4.73
 -10   4   2  114.30    4.19
   9  -3  -2  349.95   10.44
  -9   3   2  411.78   12.85
   8  -2  -2  735.58   21.50
  -8   2   2  776.90   22.66
   7  -1  -2  191.21    6.25
  -7   1   2  169.62    6.25
   6   0  -2  160.16    5.00
  -6   0   2  164.53    5.71
   5   1  -2  112.25    4.55
  -5  -1   2  113.50    4.28
   4   2  -2   37.30    1.87
  -4  -2   2   36.05    2.32
   3   3  -2  751.91   21.59
  -3  -3   2  887.72   26.95
   2   4  -2   40.60    2.50
  -2  -4   2   33.28    1.96
   1   5  -2  115.37    4.02
  -1  -5   2  123.40    5.18
   0   6  -2  180.95    6.07
   0  -6   2  170.42    6.42
  -1   7  -2  211.11    7.41
   1  -7   2  207.01    7.58
  -2   8  -2  853.10   23.65
   2  -8   2  817.58   31.23
  -3   9  -2  415.80   16.77
   3  -9   2  476.38   19.63
  -4  10  -2  170.96    7.50
   4 -10   2  140.98    5.00
  -5  11  -2  542.05   15.61
   5 -11   2  567.93   16.86
  -6  12  -2  279.28    9.01
   6 -12   2  292.31    9.37
  -7  13  -2  147.76    5.35
   7 -13   2  167.30    6.07
  -8  14  -2  243.05    7.85
   8 -14   2  194.51    6.60
  -9  15  -2  507.34   14.63
   9 -15   2  476.65   14.37
 -10  16  -2  169.98    5.26
  10 -16   2  176.40    6.34
 -11  17  -2   67.90    3.39
  11 -17   2   75.75    3.57
 -12  18  -2   56.93    4.73
  12 -18   2   79.86    3.57
 -13  19  -2  153.92    5.98
  13 -19   2  135.54    5.18
 -14  20  -2   69.42    3.39
  14 -20   2   68.26    3.12
 -15  21  -2    7.67    1.87
  15 -21   2   17.40    1.87
 -16  22  -2   42.74    3.03
  16 -22   2   50.86    4.10
  21 -16  -2    9.81    1.07
 -21  16   2   16.51    1.25
  20 -15  -2   38.81    2.05
 -20  15   2   31.41    1.96
  19 -14  -2   27.39    1.61
 -19  14   2   26.59    1.78
  18 -13  -2   33.91    2.05
 -18  13   2   33.55    1.87
  17 -12  -2  146.33    5.80
 -17  12   2  146.78    5.26
  16 -11  -2  127.15    5.09
 -16  11   2  116.98    4.46
  15 -10  -2  176.31    6.25
 -15  10   2  171.76    6.25
  14  -9  -2  667.68   18.47
 -14   9   2  677.85   20.17
  13  -8  -2  134.64    5.00
 -13   8   2  205.31    7.05
  12  -7  -2  118.94    4.28
 -12   7   2  134.20    5.00
  11  -6  -2  417.40   13.74
 -11   6   2  428.20   13.29
  10  -5  -2  370.47   11.51
 -10   5   2  458.45   13.83
   9  -4  -2  430.43   13.56
  -9   4   2  459.34   13.65
   8  -3  -2   97.79    3.84
  -8   3   2   72.72    3.12
   7  -2  -2 1710.56   43.81
  -7   2   2 1612.59   41.04
   6  -1  -2  111.71    4.28
  -6   1   2  101.81    4.10
   5   0  -2  243.41    8.39
  -5   0   2  242.96    8.03
   4   1  -2  516.27   15.35
  -4  -1   2  631.46   19.01
   3   2  -2   15.79    1.43
  -3  -2   2   20.88    1.70
   2   3  -2   16.95    1.43
  -2  -3   2   19.99    1.70
   1   4  -2  527.60   16.24
  -1  -4   2  634.94   18.74
   0   5  -2  264.47    8.48
   0  -5   2  262.42    8.65
  -1   6  -2  122.87    4.64
   1  -6   2  118.67    4.82
  -2   7  -2 1961.11   50.23
   2  -7   2 1762.94   65.76
  -3   8  -2  105.64    6.16
   3  -8   2   78.34    4.91
  -4   9  -2  518.32   14.90
   4  -9   2  551.60   16.51
  -5  10  -2  445.33   13.38
   5 -10   2  534.65   16.51
  -6  11  -2  537.68   15.61
   6 -11   2  534.02   15.26
  -7  12  -2  154.99    5.53
   7 -12   2  160.16    5.44
  -8  13  -2  180.24    6.51
   8 -13   2  266.61    9.10
  -9  14  -2  956.51   25.70
   9 -14   2  978.19   28.37
 -10  15  -2  251.26    7.76
  10 -15   2  249.21    8.03
 -11  16  -2  191.75    6.51
  11 -16   2  180.42    7.14
 -12  17  -2  230.83    7.58
  12 -17   2  218.78    7.76
 -13  18  -2   53.27    2.94
  13 -18   2   57.46    2.77
 -14  19  -2   43.81    2.86
  14 -19   2   51.84    3.30
 -15  20  -2   67.99    3.75
  15 -20   2   71.38    3.66
 -16  21  -2   23.47    2.41
  16 -21   2   34.00    2.41
  21 -17  -2  183.27    8.30
 -21  17   2  201.92    6.78
  20 -16  -2   86.91    3.75
 -20  16   2  106.45    4.82
  19 -15  -2   40.60    2.23
 -19  15   2   28.55    2.05
  18 -14  -2   97.88    4.28
 -18  14   2  100.47    4.10
  17 -13  -2    2.23    1.16
 -17  13   2   12.94    1.16
  16 -12  -2  195.41    7.23
 -16  12   2  205.49    7.32
  15 -11  -2   34.08    1.87
 -15  11   2   44.17    2.32
  14 -10  -2  306.05    9.99
 -14  10   2  237.70    8.74
  13  -9  -2   32.21    2.05
 -13   9   2   48.63    2.41
  12  -8  -2   96.90    5.98
 -12   8   2  116.80    4.46
  11  -7  -2  388.05   12.85
 -11   7   2  382.25   13.03
  10  -6  -2  143.92    4.91
 -10   6   2  124.92    4.91
   9  -5  -2  441.40   14.19
  -9   5   2  475.67   14.90
   8  -4  -2 1594.30   41.22
  -8   4   2 1435.39   39.35
   7  -3  -2   77.09    3.21
  -7   3   2   92.35    3.48
   6  -2  -2   34.44    2.14
  -6   2   2   39.88    2.05
   5  -1  -2  648.86   18.92
  -5   1   2  505.20   15.53
   4   0  -2   17.85    1.34
  -4   0   2   22.75    1.61
   3   1  -2  248.23    8.12
  -3  -1   2  264.82    8.74
   2   2  -2  529.65   16.60
  -2  -2   2  568.46   15.97
   1   3  -2  267.32    8.83
  -1  -3   2  259.74    8.65
   0   4  -2   20.43    1.78
   0  -4   2   22.66    1.61
  -1   5  -2  663.13   19.81
   1  -5   2  512.70   16.86
  -2   6  -2   28.37    1.96
   2  -6   2   38.37    2.59
  -3   7  -2   79.05    4.64
   3  -7   2  100.65    4.46
  -4   8  -2 1741.44   46.84
   4  -8   2 1846.63   49.97
  -5   9  -2  503.86   15.08
   5  -9   2  534.02   15.88
  -6  10  -2  175.06    6.25
   6 -10   2  139.37    5.26
  -7  11  -2  470.05   13.92
   7 -11   2  453.72   14.81
  -8  12  -2  122.33    4.46
   8 -12   2  144.28    5.26
  -9  13  -2   41.67    2.50
   9 -13   2   61.39    3.12
 -10  14  -2  407.50   11.87
  10 -14   2  297.04    9.90
 -11  15  -2   46.58    2.41
  11 -15   2   59.51    3.03
 -12  16  -2  260.18    8.65
  12 -16   2  286.69    9.01
 -13  17  -2    5.35    1.70
  13 -17   2   17.85    1.61
 -14  18  -2  159.00    6.34
  14 -18   2  165.60    6.87
 -15  19  -2   66.47    3.48
  15 -19   2   52.20    2.41
 -16  20  -2  149.28    6.42
  16 -20   2  187.55    6.87
 -17  21  -2  313.45   11.24
  17 -21   2  343.17   12.94
  21 -18  -2   10.71    1.34
 -21  18   2   13.21    1.43
  20 -17  -2   11.96    1.25
 -20  17   2   13.38    1.52
  19 -16  -2   76.38    3.48
 -19  16   2  108.32    4.46
  18 -15  -2   20.52    1.78
 -18  15   2   13.21    1.52
  17 -14  -2   51.48    2.59
 -17  14   2   59.96    2.68
  16 -13  -2  171.05    6.16
 -16  13   2  184.52    6.25
  15 -12  -2  110.37    4.28
 -15  12   2   67.72    3.03
  14 -11  -2   56.93    2.68
 -14  11   2   56.30    2.77
  13 -10  -2  437.66   12.67
 -13  10   2  340.58   10.71
  12  -9  -2  520.99   15.88
 -12   9   2  541.25   16.69
  11  -8  -2  124.74    5.00
 -11   8   2   97.08    3.93
  10  -7  -2  373.50   11.78
 -10   7   2  402.50   12.85
   9  -6  -2  378.14   12.49
  -9   6   2  430.70   14.37
   8  -5  -2   88.51    3.39
  -8   5   2   76.91    3.57
   7  -4  -2   81.29    3.66
  -7   4   2   96.63    3.75
   6  -3  -2  915.11   25.88
  -6   3   2  749.86   22.13
   5  -2  -2   16.15    1.52
  -5   2   2   16.60    1.52
   4  -1  -2  250.37    8.48
  -4   1   2  269.55    9.10
   3   0  -2  956.15   27.12
   2   1  -2  432.75   13.56
  -2  -1   2  420.70   13.29
   1   2  -2  419.28   13.12
  -1  -2   2  419.63   13.21
   0   3  -2  988.54   27.12
   0  -3   2  983.28   28.91
  -1   4  -2  271.87    8.65
   1  -4   2  282.67   13.74
  -2   5  -2   20.88    2.86
   2  -5   2   20.97    2.86
  -3   6  -2  949.10   25.07
   3  -6   2  776.90   23.65
  -4   7  -2   83.16    3.93
   4  -7   2  101.72    4.55
  -5   8  -2  101.90    4.28
   5  -8   2   81.02    3.75
  -6   9  -2  393.85   12.49
   6  -9   2  488.69   15.35
  -7  10  -2  487.18   14.45
   7 -10   2  478.52   14.99
  -8  11  -2  139.10    4.55
   8 -11   2  114.39    4.64
  -9  12  -2  605.85   16.42
   9 -12   2  590.86   18.20
 -10  13  -2  501.63   13.65
  10 -13   2  407.85   13.38
 -11  14  -2   77.81    3.30
  11 -14   2   67.19    3.66
 -12  15  -2  134.91    5.35
  12 -15   2   78.34    3.75
 -13  16  -2  216.20    7.67
  13 -16   2  238.68    8.92
 -14  17  -2   76.29    6.78
  14 -17   2   76.20    3.21
 -15  18  -2   27.75    2.23
  15 -18   2   23.38    2.32
 -16  19  -2  108.41    4.91
  16 -19   2  149.28    5.98
 -17  20  -2   14.81    2.05
  17 -20   2   24.63    1.70
 -18  21  -2   17.13    1.87
  18 -21   2   20.43    2.50
  20 -18  -2   62.90    3.48
 -20  18   2   57.37    2.94
  19 -17  -2  172.83    6.25
 -19  17   2  131.70    5.18
  18 -16  -2    3.84    1.07
 -18  16   2    5.53    1.16
  17 -15  -2  203.53    7.14
 -17  15   2  228.78    8.65
  16 -14  -2  110.73    4.82
 -16  14   2   82.27    3.84
  15 -13  -2  291.06    9.55
 -15  13   2  288.47    9.73
  14 -12  -2  183.54    5.89
 -14  12   2  201.56    7.05
  13 -11  -2  164.98    6.07
 -13  11   2  175.06    6.60
  12 -10  -2   58.62    2.50
 -12  10   2   55.32    2.86
  11  -9  -2   97.26    5.53
 -11   9   2   91.81    3.84
  10  -8  -2 1084.73   29.27
 -10   8   2 1217.85   34.71
   9  -7  -2  469.78   14.01
  -9   7   2  468.62   14.01
   8  -6  -2  778.23   22.66
  -8   6   2  805.00   24.80
   7  -5  -2 1822.90   48.36
  -7   5   2 1499.01   41.31
   6  -4  -2   34.17    1.96
  -6   4   2   39.08    2.50
   5  -3  -2   17.85    1.70
  -5   3   2   19.63    1.43
   4  -2  -2  583.72   17.40
  -4   2   2  529.74   15.44
   3  -1  -2  405.62   12.58
  -3   1   2  408.75   12.76
   2   0  -2  226.99    8.30
  -2   0   2  226.28    8.30
   1   1  -2 2217.10   64.33
  -1  -1   2 2421.79   67.10
   0   2  -2  233.68    7.94
   0  -2   2  227.53    8.30
  -1   3  -2  430.34   18.20
   1  -3   2  455.06   19.99
  -2   4  -2  622.09   25.70
   2  -4   2  516.18   15.53
  -3   5  -2   18.47    1.87
   3  -5   2   18.74    1.52
  -4   6  -2   36.05    2.41
   4  -6   2   43.81    2.59
  -5   7  -2 2016.97   50.77
   5  -7   2 1727.43   48.09
  -6   8  -2  822.31   21.95
   6  -8   2  901.10   26.50
  -7   9  -2  552.04   16.24
   7  -9   2  499.04   16.60
  -8  10  -2 1156.38   30.96
   8 -10   2 1261.66   34.89
  -9  11  -2  117.07    4.28
   9 -11   2  102.16    4.19
 -10  12  -2   74.77    3.03
  10 -12   2   59.96    3.21
 -11  13  -2  188.45    6.78
  11 -13   2  196.74    7.41
 -12  14  -2  216.37    7.50
  12 -14   2  238.06    7.94
 -13  15  -2  356.64   11.42
  13 -15   2  365.12   11.51
 -14  16  -2  141.51    4.91
  14 -16   2  100.20    4.28
 -15  17  -2  232.79    7.94
  15 -17   2  275.17    9.37
 -16  18  -2    5.44    1.96
  16 -18   2    7.76    1.43
 -17  19  -2  194.25    6.60
  17 -19   2  192.46    7.50
 -18  20  -2   86.01    3.93
  18 -20   2   85.66    3.30
  20 -19  -2   19.54    1.96
 -20  19   2   18.20    1.43
  19 -18  -2   20.88    1.78
 -19  18   2   18.92    1.61
  18 -17  -2   61.83    3.12
 -18  17   2   58.09    2.94
  17 -16  -2   97.88    5.09
 -17  16   2   92.08    3.84
  16 -15  -2   60.50    2.86
 -16  15   2   68.53    3.39
  15 -14  -2  340.49   10.44
 -15  14   2  360.74   11.24
  14 -13  -2  601.57   17.58
 -14  13   2  520.28   15.26
  13 -12  -2  194.51    6.78
 -13  12   2  212.89    7.41
  12 -11  -2  224.40    7.41
 -12  11   2  171.49    6.42
  11 -10  -2  389.21   11.78
 -11  10   2  384.39   12.58
  10  -9  -2   27.12    1.96
 -10   9   2   38.19    2.23
   9  -8  -2  166.41    5.98
  -9   8   2  179.35    6.25
   8  -7  -2 1088.21   30.25
  -8   7   2 1183.59   34.17
   7  -6  -2  195.94    6.69
  -7   6   2  199.51    7.23
   6  -5  -2  116.17    4.73
  -6   5   2  110.11    4.55
   5  -4  -2  653.85   19.81
  -5   4   2  525.90   17.85
   4  -3  -2  258.94    8.74
  -4   3   2  261.52    8.74
   3  -2  -2  429.27   13.74
  -3   2   2  428.91   13.29
   2  -1  -2 3330.29   85.93
   1   0  -2   40.42    2.32
  -1   0   2   47.65    2.59
   0   1  -2   43.45    3.12
   0  -1   2   41.67    3.30
  -1   2  -2 3136.49  117.07
   1  -2   2 2574.01   95.12
  -2   3  -2  448.54   13.38
   2  -3   2  436.05   12.13
  -3   4  -2  268.75    8.65
   3  -4   2  284.19    9.99
  -4   5  -2  661.62   19.01
   4  -5   2  516.27   16.33
  -5   6  -2  127.15    5.18
   5  -6   2  116.44    4.73
  -6   7  -2  213.61    6.87
   6  -7   2  206.65    7.23
  -7   8  -2 1106.14   32.03
   7  -8   2 1100.07   31.85
  -8   9  -2  176.31    6.25
   8  -9   2  173.63    6.34
  -9  10  -2   26.14    1.70
   9 -10   2   42.56    2.50
 -10  11  -2  406.52   12.85
  10 -11   2  390.63   13.74
 -11  12  -2  244.66    7.67
  11 -12   2  184.16    6.87
 -12  13  -2  228.24    7.67
  12 -13   2  222.26    8.57
 -13  14  -2  619.41   17.67
  13 -14   2  539.29   17.04
 -14  15  -2  364.94   10.71
  14 -15   2  369.13   12.05
 -15  16  -2   67.01    5.53
  15 -16   2   75.31    3.30
 -16  17  -2  118.05    5.00
  16 -17   2  110.02    4.64
 -17  18  -2   70.94    3.57
  17 -18   2   71.11    3.30
 -18  19  -2   24.63    1.96
  18 -19   2   19.63    2.14
 -19  20  -2   26.05    1.70
  19 -20   2   24.54    1.96
  19 -19  -2   16.86    1.52
 -19  19   2   16.33    1.78
  18 -18  -2   13.47    1.96
 -18  18   2   13.65    1.16
  17 -17  -2    6.34    1.70
 -17  17   2    9.01    1.61
  16 -16  -2  277.67    9.37
 -16  16   2  294.72    9.99
  15 -15  -2  179.08    7.41
 -15  15   2  173.72    6.78
  14 -14  -2   51.93    2.59
 -14  14   2   52.38    2.77
  13 -13  -2  519.83   14.19
 -13  13   2  507.79   15.70
  12 -12  -2 1996.45   50.50
 -12  12   2 2001.35   54.16
  11 -11  -2   45.86    2.50
 -11  11   2   54.52    2.86
  10 -10  -2  141.33    4.91
 -10  10   2  151.42    6.16
   9  -9  -2 1107.57   29.89
  -9   9   2 1034.85   28.91
   8  -8  -2   73.34    3.03
  -8   8   2   82.27    3.39
   7  -7  -2   94.31    3.75
  -7   7   2  105.02    4.28
   6  -6  -2  174.53    6.60
  -6   6   2  174.26    6.87
   5  -5  -2  257.95    8.30
  -5   5   2  262.68    9.28
   4  -4  -2   18.74    1.70
  -4   4   2   17.93    1.43
   3  -3  -2 1010.94   28.20
  -3   3   2 1048.77   31.41
   2  -2  -2  237.61    9.01
  -2   2   2  241.18    8.74
   1  -1  -2   44.70    2.50
  -1   1   2   52.02    2.59
  -1   1  -2   44.17    2.77
   1  -1   2   46.13    2.41
  -2   2  -2  230.03    7.76
   2  -2   2  235.56    8.39
  -3   3  -2  974.00   26.77
   3  -3   2  910.74   25.96
  -4   4  -2   19.36    1.43
   4  -4   2   20.52    1.43
  -5   5  -2  264.38    8.30
   5  -5   2  241.80    8.21
  -6   6  -2  176.22    6.42
   6  -6   2  178.01    6.87
  -7   7  -2  101.72    4.19
   7  -7   2  103.41    4.64
  -8   8  -2   70.58    3.03
   8  -8   2   81.64    3.75
  -9   9  -2 1180.47   32.12
   9  -9   2 1053.77   30.16
 -10  10  -2  157.66    5.89
  10 -10   2  148.92    5.80
 -11  11  -2   46.93    2.68
  11 -11   2   49.25    2.77
 -12  12  -2 2041.59   54.96
  12 -12   2 2090.67   56.93
 -13  13  -2  596.03   16.95
  13 -13   2  563.91   17.04
 -14  14  -2   55.59    2.86
  14 -14   2   54.34    2.86
 -15  15  -2  182.56    6.34
  15 -15   2  173.46    6.78
 -16  16  -2  272.23    9.28
  16 -16   2  298.11    8.92
 -17  17  -2    8.30    1.61
  17 -17   2    9.73    1.70
 -18  18  -2   12.58    1.34
  18 -18   2   15.08    1.78
 -19  19  -2   16.86    1.87
  19 -19   2   17.49    1.61
  19 -20  -2   21.86    2.05
 -19  20   2   26.59    1.61
  18 -19  -2   23.38    2.14
 -18  19   2   19.99    1.70
  17 -18  -2   68.97    3.75
 -17  18   2   73.52    3.66
  16 -17  -2  110.28    5.18
 -16  17   2  110.73    4.91
  15 -16  -2   79.41    3.48
 -15  16   2   66.83    3.48
  14 -15  -2  383.76   10.89
 -14  15   2  340.85   10.44
  13 -14  -2  571.41   16.15
 -13  14   2  654.57   20.17
  12 -13  -2  225.83    7.85
 -12  13   2  231.81    7.94
  11 -12  -2  164.62    5.98
 -11  12   2  217.62    7.14
  10 -11  -2  372.07   11.87
 -10  11   2  399.65   13.38
   9 -10  -2   36.67    2.05
  -9  10   2   28.55    1.70
   8  -9  -2  185.95    5.89
  -8   9   2  177.56    6.69
   7  -8  -2 1144.78   30.69
  -7   8   2 1099.54   31.94
   6  -7  -2  197.90    6.16
  -6   7   2  201.65    7.05
   5  -6  -2  108.59    4.10
  -5   6   2  126.88    5.35
   4  -5  -2  544.01   16.42
  -4   5   2  670.98   19.99
   3  -4  -2  277.14    9.37
  -3   4   2  246.44    8.03
   2  -3  -2  433.28   12.49
  -2   3   2  416.42   14.28
   1  -2  -2 2753.09  101.36
  -1   2   2 2956.43  106.36
   0  -1  -2   41.40    2.94
   0   1   2   41.13    3.48
  -1   0  -2   49.61    2.77
   1   0   2   46.67    2.59
   2  -1   2 2269.21   66.56
  -3   2  -2  428.38   13.47
   3  -2   2  437.12   13.92
  -4   3  -2  258.22    8.92
   4  -3   2  263.93    9.90
  -5   4  -2  528.31   16.06
   5  -4   2  637.35   20.08
  -6   5  -2  110.37    4.28
   6  -5   2  119.56    5.00
  -7   6  -2  199.33    7.23
   7  -6   2  194.96    7.41
  -8   7  -2 1092.58   30.52
   8  -7   2 1004.42   29.27
  -9   8  -2  185.59    6.16
   9  -8   2  170.42    6.69
 -10   9  -2   34.80    1.96
  10  -9   2   26.14    1.87
 -11  10  -2  402.68   12.05
  11 -10   2  382.51   12.67
 -12  11  -2  172.83    6.42
  12 -11   2  224.14    7.94
 -13  12  -2  219.41    7.14
  13 -12   2  195.05    7.67
 -14  13  -2  572.75   16.24
  14 -13   2  574.71   17.67
 -15  14  -2  342.27    9.73
  15 -14   2  338.70   11.24
 -16  15  -2   70.22    3.39
  16 -15   2   57.55    2.77
 -17  16  -2   90.48    3.57
  17 -16   2   94.22    4.28
 -18  17  -2   60.32    3.21
  18 -17   2   65.58    2.94
 -19  18  -2   15.26    1.61
  19 -18   2   23.47    1.96
 -20  19  -2   17.85    1.43
  20 -19   2   19.72    1.70
  18 -20  -2   80.48    3.48
 -18  20   2   91.64    3.93
  17 -19  -2  173.01    7.32
 -17  19   2  196.48    6.87
  16 -18  -2    6.42    1.43
 -16  18   2    4.64    1.70
  15 -17  -2  269.73    9.10
 -15  17   2  260.18    9.10
  14 -16  -2  100.74    4.46
 -14  16   2  133.30    5.09
  13 -15  -2  348.43   10.71
 -13  15   2  324.96   10.44
  12 -14  -2  227.80    7.14
 -12  14   2  198.35    7.23
  11 -13  -2  200.67    7.41
 -11  13   2  185.50    6.16
  10 -12  -2   56.30    3.12
 -10  12   2   70.85    2.94
   9 -11  -2   91.01    3.66
  -9  11   2  107.79    4.19
   8 -10  -2 1265.68   32.75
  -8  10   2 1220.26   35.33
   7  -9  -2  500.47   15.44
  -7   9   2  540.00   16.86
   6  -8  -2  877.99   23.56
  -6   8   2  836.95   24.09
   5  -7  -2 1803.45   47.29
  -5   7   2 1811.84   47.38
   4  -6  -2   39.97    2.32
  -4   6   2   35.07    2.23
   3  -5  -2   17.76    1.87
  -3   5   2   17.93    1.61
   2  -4  -2  551.42   16.51
  -2   4   2  611.92   18.29
   1  -3  -2  435.52   18.20
  -1   3   2  413.83   19.09
   0  -2  -2  232.17   11.78
   0   2   2  226.81    7.23
  -1  -1  -2 2318.55   68.26
   1   1   2 2542.87   69.60
  -2   0  -2  236.90    8.65
   2   0   2  236.81    8.65
  -3   1  -2  408.48   12.67
   3  -1   2  409.82   13.47
  -4   2  -2  525.99   15.35
   4  -2   2  564.09   17.04
  -5   3  -2   20.17    1.61
   5  -3   2   19.36    1.61
  -6   4  -2   39.71    2.32
   6  -4   2   33.55    2.05
  -7   5  -2 1625.98   42.20
   7  -5   2 1903.47   50.15
  -8   6  -2  801.70   22.84
   8  -6   2  775.65   22.13
  -9   7  -2  448.63   13.56
   9  -7   2  480.13   15.44
 -10   8  -2 1185.82   31.59
  10  -8   2 1102.13   31.85
 -11   9  -2   92.44    3.75
  11  -9   2  103.24    4.10
 -12  10  -2   54.07    2.59
  12 -10   2   65.05    3.12
 -13  11  -2  169.98    5.89
  13 -11   2  173.37    7.32
 -14  12  -2  198.08    6.69
  14 -12   2  180.42    6.69
 -15  13  -2  297.04    9.46
  15 -13   2  289.90    9.64
 -16  14  -2   95.56    5.26
  16 -14   2  109.48    4.46
 -17  15  -2  228.15    8.65
  17 -15   2  209.77    7.41
 -18  16  -2    3.48    1.16
  18 -16   2    3.39    1.25
 -19  17  -2  126.17    5.35
  19 -17   2  156.86    6.25
 -20  18  -2   52.11    2.68
  20 -18   2   67.72    3.39
  18 -21  -2   24.36    2.50
 -18  21   2   15.08    1.61
  17 -20  -2   24.27    2.05
 -17  20   2   16.06    1.87
  16 -19  -2  162.39    5.98
 -16  19   2  109.12    4.82
  15 -18  -2   21.15    2.23
 -15  18   2   29.44    2.05
  14 -17  -2   73.88    3.03
 -14  17   2   76.91    3.57
  13 -16  -2  240.55    7.67
 -13  16   2  220.93    7.14
  12 -15  -2   80.75    3.48
 -12  15   2  133.30    5.09
  11 -14  -2   63.89    3.12
 -11  14   2   73.17    3.39
  10 -13  -2  410.35   12.31
 -10  13   2  537.50   15.70
   9 -12  -2  624.50   18.20
  -9  12   2  654.83   18.47
   8 -11  -2  123.31    4.46
  -8  11   2  145.80    5.35
   7 -10  -2  484.05   14.10
  -7  10   2  467.46   14.37
   6  -9  -2  452.74   13.56
  -6   9   2  410.53   13.65
   5  -8  -2   85.30    3.57
  -5   8   2   99.76    4.28
   4  -7  -2  101.99    4.10
  -4   7   2   91.55    3.93
   3  -6  -2  777.34   22.04
  -3   6   2  938.57   27.12
   2  -5  -2   22.66    1.96
  -2   5   2   22.49    2.68
   1  -4  -2  277.32   12.76
  -1   4   2  262.77   11.87
   0  -3  -2 1011.65   28.91
   0   3   2  917.16   28.64
  -1  -2  -2  428.02   13.56
   1   2   2  442.65   14.01
  -2  -1  -2  428.91   13.56
   2   1   2  441.94   14.10
  -3   0  -2 1001.03   27.84
  -4   1  -2  252.78    8.65
   4  -1   2  250.99    7.94
  -5   2  -2   16.51    1.43
   5  -2   2   19.72    1.34
  -6   3  -2  708.91   20.61
   6  -3   2  881.29   25.07
  -7   4  -2   99.84    4.19
   7  -4   2   76.82    3.75
  -8   5  -2   76.56    3.03
   8  -5   2   91.19    3.93
  -9   6  -2  460.50   13.65
   9  -6   2  381.80   12.49
 -10   7  -2  439.80   13.83
  10  -7   2  397.50   12.58
 -11   8  -2  108.59    4.37
  11  -8   2  123.76    4.91
 -12   9  -2  501.01   14.01
  12  -9   2  516.53   16.86
 -13  10  -2  330.94    9.99
  13 -10   2  438.28   13.74
 -14  11  -2   56.75    2.50
  14 -11   2   58.35    2.59
 -15  12  -2   67.37    3.03
  15 -12   2  110.64    4.28
 -16  13  -2  175.60    9.01
  16 -13   2  179.70    6.16
 -17  14  -2   57.37    2.41
  17 -14   2   55.77    3.03
 -18  15  -2   15.35    1.52
  18 -15   2   18.38    1.78
 -19  16  -2  107.07    3.57
  19 -16   2   85.39    4.37
 -20  17  -2   14.99    1.43
  20 -17   2    9.99    1.07
 -21  18  -2   13.47    1.34
  21 -18   2   12.13    1.43
  17 -21  -2  348.70   11.51
 -17  21   2  346.47   13.47
  16 -20  -2  185.23    6.78
 -16  20   2  149.37    5.53
  15 -19  -2   45.86    2.77
 -15  19   2   72.72    3.84
  14 -18  -2  167.66    7.05
 -14  18   2  156.95    6.25
  13 -17  -2   19.90    1.78
 -13  17   2    2.41    1.25
  12 -16  -2  295.43    9.19
 -12  16   2  270.98    9.55
  11 -15  -2   58.71    2.94
 -11  15   2   45.86    2.14
  10 -14  -2  293.20    9.28
 -10  14   2  420.88   12.58
   9 -13  -2   67.99    3.21
  -9  13   2   40.87    2.23
   8 -12  -2  139.37    4.91
  -8  12   2  125.81    5.00
   7 -11  -2  455.50   14.01
  -7  11   2  451.31   14.10
   6 -10  -2  135.62    4.91
  -6  10   2  169.89    5.98
   5  -9  -2  550.44   15.08
  -5   9   2  518.23   15.35
   4  -8  -2 1894.91   48.81
  -4   8   2 1739.65   48.54
   3  -7  -2  102.34    3.84
  -3   7   2   85.93    5.26
   2  -6  -2   40.78    2.86
  -2   6   2   37.56    2.94
   1  -5  -2  545.35   24.36
  -1   5   2  678.75   20.43
   0  -4  -2   22.22    2.14
   0   4   2   19.81    1.87
  -1  -3  -2  266.88    8.48
   1   3   2  272.68    9.01
  -2  -2  -2  615.22   17.76
   2   2   2  550.44   17.67
  -3  -1  -2  262.59    8.57
   3   1   2  264.56    8.65
  -4   0  -2   18.83    1.34
   4   0   2   17.58    1.16
  -5   1  -2  501.90   14.63
   5  -1   2  618.96   19.09
  -6   2  -2   36.85    1.87
   6  -2   2   34.98    2.14
  -7   3  -2   92.44    3.30
   7  -3   2   75.57    3.30
  -8   4  -2 1612.86   44.08
   8  -4   2 1577.35   41.76
  -9   5  -2  481.38   14.99
   9  -5   2  444.35   15.17
 -10   6  -2  119.83    4.46
  10  -6   2  158.47    6.16
 -11   7  -2  384.12   11.78
  11  -7   2  389.65   13.47
 -12   8  -2  119.83    4.28
  12  -8   2   97.08    4.28
 -13   9  -2   54.96    2.68
  13  -9   2   33.46    2.05
 -14  10  -2  234.22    7.67
  14 -10   2  316.31   11.15
 -15  11  -2   47.29    2.23
  15 -11   2   39.71    2.32
 -16  12  -2  220.84    7.23
  16 -12   2  201.56    7.58
 -17  13  -2   12.13    1.34
  17 -13   2    1.25    1.16
 -18  14  -2   98.60    3.66
  18 -14   2  105.20    4.46
 -19  15  -2   31.50    1.70
  19 -15   2   46.22    2.59
 -20  16  -2  110.73    4.02
  20 -16   2   96.01    4.64
 -21  17  -2  181.40    6.42
  21 -17   2  177.20    8.03
  16 -21  -2   31.85    2.41
 -16  21   2   18.47    1.96
  15 -20  -2   67.72    3.57
 -15  20   2   73.61    3.48
  14 -19  -2   50.32    3.57
 -14  19   2   44.26    2.86
  13 -18  -2   59.42    2.59
 -13  18   2   55.50    3.03
  12 -17  -2  229.85    8.74
 -12  17   2  222.89    7.58
  11 -16  -2  173.99    6.07
 -11  16   2  188.98    6.34
  10 -15  -2  263.22    8.03
 -10  15   2  235.38    7.67
   9 -14  -2  983.72   26.68
  -9  14   2  942.50   25.88
   8 -13  -2  266.97    8.30
  -8  13   2  183.72    6.51
   7 -12  -2  161.23    5.71
  -7  12   2  159.09    5.89
   6 -11  -2  553.20   15.17
  -6  11   2  532.24   15.97
   5 -10  -2  550.89   15.79
  -5  10   2  450.33   13.65
   4  -9  -2  540.18   15.53
  -4   9   2  528.22   15.35
   3  -8  -2   83.61    3.39
  -3   8   2   98.15    6.16
   2  -7  -2 1841.01   68.35
  -2   7   2 1882.06   71.29
   1  -6  -2  113.85    4.28
  -1   6   2  123.13    4.91
   0  -5  -2  255.72    8.21
   0   5   2  259.38    9.19
  -1  -4  -2  677.14   19.54
   1   4   2  550.89   17.13
  -2  -3  -2   19.09    1.96
   2   3   2   19.27    1.52
  -3  -2  -2   19.27    1.78
   3   2   2   20.52    1.61
  -4  -1  -2  655.64   19.01
   4   1   2  530.90   15.26
  -5   0  -2  240.64    7.58
   5   0   2  242.52    8.48
  -6   1  -2  105.47    4.37
   6  -1   2  114.12    4.46
  -7   2  -2 1564.68   41.94
   7  -2   2 1318.23   38.72
  -8   3  -2   71.65    2.94
   8  -3   2   92.53    3.48
  -9   4  -2  485.30   14.45
   9  -4   2  463.98   14.54
 -10   5  -2  482.09   14.28
  10  -5   2  351.20   10.71
 -11   6  -2  434.62   12.76
  11  -6   2  428.73   13.03
 -12   7  -2  127.77    4.64
  12  -7   2  123.67    4.55
 -13   8  -2  199.69    6.51
  13  -8   2  145.35    5.71
 -14   9  -2  666.79   18.74
  14  -9   2  694.72   20.88
 -15  10  -2  172.92    5.98
  15 -10   2  170.42    6.51
 -16  11  -2  117.42    4.28
  16 -11   2  140.80    5.44
 -17  12  -2  151.24    5.09
  17 -12   2  149.72    5.71
 -18  13  -2   36.23    1.87
  18 -13   2   31.50    1.96
 -19  14  -2   28.46    1.61
  19 -14   2   25.34    1.87
 -20  15  -2   35.78    2.32
  20 -15   2   39.26    2.14
 -21  16  -2   16.42    1.34
  21 -16   2   10.62    1.16
  16 -22  -2   56.12    4.10
 -16  22   2   46.13    3.66
  15 -21  -2   18.92    2.05
 -15  21   2    7.41    1.43
  14 -20  -2   68.62    3.48
 -14  20   2   64.51    3.57
  13 -19  -2  130.45    5.62
 -13  19   2  164.53    6.87
  12 -18  -2   78.34    4.02
 -12  18   2   61.48    3.12
  11 -17  -2   70.58    2.94
 -11  17   2   67.63    3.30
  10 -16  -2  163.37    5.71
 -10  16   2  170.69    6.16
   9 -15  -2  506.00   15.35
  -9  15   2  519.92   16.42
   8 -14  -2  177.65    5.62
  -8  14   2  227.80    6.87
   7 -13  -2  160.43    5.44
  -7  13   2  164.80    6.16
   6 -12  -2  294.54    9.28
  -6  12   2  275.71    8.92
   5 -11  -2  551.24   15.26
  -5  11   2  532.50   16.15
   4 -10  -2  145.08    5.26
  -4  10   2  184.52    9.01
   3  -9  -2  485.57   20.08
  -3   9   2  409.82   17.85
   2  -8  -2  901.63   35.87
  -2   8   2  868.00   24.36
   1  -7  -2  211.73    7.14
  -1   7   2  208.34    7.32
   0  -6  -2  172.83    6.34
   0   6   2  185.95    7.23
  -1  -5  -2  128.04    5.26
   1   5   2  114.03    4.37
  -2  -4  -2   35.07    2.14
   2   4   2   44.70    2.68
  -3  -3  -2  953.21   27.04
   3   3   2  755.75   23.11
  -4  -2  -2   34.35    2.23
   4   2   2   40.42    2.05
  -5  -1  -2  115.01    4.37
   5   1   2  108.95    4.55
  -6   0  -2  163.02    5.35
   6   0   2  163.82    5.62
  -7   1  -2  181.40    5.89
   7  -1   2  185.86    6.60
  -8   2  -2  788.85   22.04
   8  -2   2  787.78   22.40
  -9   3  -2  413.21   13.56
   9  -3   2  344.59   11.15
 -10   4  -2  119.21    4.10
  10  -4   2  137.94    4.91
 -11   5  -2  428.91   12.31
  11  -5   2  415.26   12.76
 -12   6  -2  232.52    7.94
  12  -6   2  203.79    6.87
 -13   7  -2  115.55    4.02
  13  -7   2  113.23    4.55
 -14   8  -2  134.38    4.55
  14  -8   2  163.82    6.16
 -15   9  -2  320.86    9.37
  15  -9   2  334.78   10.89
 -16  10  -2  109.12    3.84
  16 -10   2  113.14    4.46
 -17  11  -2   43.90    1.87
  17 -11   2   43.36    2.14
 -18  12  -2   44.35    1.96
  18 -12   2   35.24    1.87
 -19  13  -2   62.99    2.50
  19 -13   2   80.75    3.75
 -20  14  -2   28.20    1.70
  20 -14   2   30.96    1.87
 -21  15  -2    5.35    0.89
  21 -15   2    4.55    0.89
 -22  16  -2   19.01    1.43
  22 -16   2   16.06    1.34
  15 -22  -2  101.63    4.19
 -15  22   2   95.29    4.02
  14 -21  -2  170.24    6.96
 -14  21   2  194.96    7.32
  13 -20  -2   49.34    3.12
 -13  20   2   29.71    2.41
  12 -19  -2   64.60    3.66
 -12  19   2   43.81    2.32
  11 -18  -2  153.38    5.44
 -11  18   2  169.53    6.16
  10 -17  -2  602.64   17.49
 -10  17   2  648.32   19.27
   9 -16  -2   95.92    3.84
  -9  16   2  149.45    5.18
   8 -15  -2  223.87    7.67
  -8  15   2  214.05    7.32
   7 -14  -2  172.30    6.69
  -7  14   2  121.97    4.55
   6 -13  -2  164.80    5.53
  -6  13   2  160.88    6.42
   5 -12  -2  175.24    6.07
  -5  12   2  168.01    5.98
   4 -11  -2  472.10   14.28
  -4  11   2  479.95   20.88
   3 -10  -2  478.52   19.27
  -3  10   2  498.24   21.86
   2  -9  -2  529.29   14.99
  -2   9   2  551.06   17.04
   1  -8  -2 1218.57   32.03
  -1   8   2 1150.40   31.50
   0  -7  -2   95.38    3.84
   0   7   2  101.36    4.19
  -1  -6  -2  202.81    6.87
   1   6   2  211.82    7.58
  -2  -5  -2 1894.99   50.06
   2   5   2 1726.98   47.38
  -3  -4  -2   82.36    3.84
   3   4   2  106.54    4.82
  -4  -3  -2   80.04    3.39
   4   3   2  101.00    4.37
  -5  -2  -2 1739.47   47.02
   5   2   2 1725.64   45.15
  -6  -1  -2  187.38    6.60
   6   1   2  187.73    6.60
  -7   0  -2   94.04    3.66
   7   0   2   91.81    3.66
  -8   1  -2 1022.54   27.39
   8  -1   2 1021.64   28.20
  -9   2  -2  425.52   12.76
   9  -2   2  448.10   14.19
 -10   3  -2  400.36   12.31
  10  -3   2  405.27   12.40
 -11   4  -2  351.11   11.06
  11  -4   2  379.12   12.31
 -12   5  -2  119.74    4.28
  12  -5   2  123.31    4.73
 -13   6  -2  109.12    3.75
  13  -6   2  108.05    4.10
 -14   7  -2  108.41    3.84
  14  -7   2   80.21    3.12
 -15   8  -2  132.50    4.46
  15  -8   2  136.34    5.18
 -16   9  -2   59.34    4.55
  16  -9   2   85.03    3.39
 -17  10  -2  345.31   10.44
  17 -10   2  368.15   11.51
 -18  11  -2   83.25    3.39
  18 -11   2   88.16    3.84
 -19  12  -2   28.02    1.43
  19 -12   2   20.34    1.34
 -20  13  -2   19.99    1.34
  20 -13   2   14.99    1.25
 -21  14  -2   60.76    2.59
  21 -14   2   68.53    3.30
 -22  15  -2   28.02    1.78
  22 -15   2   29.53    1.78
  14 -22  -2    2.50    2.05
 -14  22   2   13.12    2.05
  13 -21  -2   40.78    2.94
 -13  21   2   46.13    2.86
  12 -20  -2  159.72    5.80
 -12  20   2  165.87    5.71
  11 -19  -2  211.91    6.96
 -11  19   2  192.19    6.25
  10 -18  -2  141.87    5.71
 -10  18   2  136.16    5.44
   9 -17  -2  203.26    6.60
  -9  17   2  229.22    7.58
   8 -16  -2  671.70   19.18
  -8  16   2  728.98   20.08
   7 -15  -2  230.56    7.50
  -7  15   2  227.71    8.39
   6 -14  -2  195.32    6.87
  -6  14   2  239.66    8.21
   5 -13  -2  278.21    9.01
  -5  13   2  187.11   10.35
   4 -12  -2  151.77    8.12
  -4  12   2  129.02    7.41
   3 -11  -2  120.63    6.42
  -3  11   2  154.54    5.80
   2 -10  -2 1352.85   36.85
  -2  10   2 1274.87   36.94
   1  -9  -2  199.51    6.34
  -1   9   2  181.40    6.51
   0  -8  -2   82.98    3.84
   0   8   2   80.21    3.66
  -1  -7  -2 1082.32   28.82
   1   7   2 1144.51   31.32
  -2  -6  -2  824.36   21.68
   2   6   2  866.12   25.88
  -3  -5  -2   95.56    4.02
   3   5   2   79.14    3.48
  -4  -4  -2 1646.94   43.54
   4   4   2 1845.56   48.63
  -5  -3  -2   93.96    3.57
   5   3   2   73.70    3.48
  -6  -2  -2  752.72   22.57
   6   2   2  798.31   24.45
  -7  -1  -2 1018.16   27.39
   7   1   2 1046.90   27.84
  -8   0  -2   68.88    2.94
   8   0   2   69.95    3.12
  -9   1  -2  166.41    5.80
   9  -1   2  155.43    5.53
 -10   2  -2 1044.93   27.39
  10  -2   2 1023.79   28.20
 -11   3  -2   89.58    3.48
  11  -3   2  118.31    4.37
 -12   4  -2  105.11    3.84
  12  -4   2   88.69    3.57
 -13   5  -2  197.99    6.42
  13  -5   2  131.61    4.46
 -14   6  -2  116.08    4.02
  14  -6   2  154.27    5.26
 -15   7  -2  131.16    4.19
  15  -7   2  130.54    4.64
 -16   8  -2  364.67   10.44
  16  -8   2  412.41   12.40
 -17   9  -2  102.79    3.93
  17  -9   2  108.50    4.02
 -18  10  -2   65.49    2.77
  18 -10   2   59.78    2.77
 -19  11  -2   87.44    3.39
  19 -11   2   87.98    3.84
 -20  12  -2   54.43    2.23
  20 -12   2   54.70    2.68
 -21  13  -2    9.73    0.89
  21 -13   2   10.89    0.80
 -22  14  -2    1.78    0.54
  22 -14   2    2.94    0.45
  13 -22  -2  121.79    5.18
 -13  22   2  103.86    4.64
  12 -21  -2    0.80    1.61
 -12  21   2    6.87    1.70
  11 -20  -2   81.82    3.57
 -11  20   2   61.92    3.30
  10 -19  -2  260.72    8.92
 -10  19   2  269.73    9.10
   9 -18  -2  334.24    9.81
  -9  18   2  376.71   11.60
   8 -17  -2  205.67    6.69
  -8  17   2  221.64    7.67
   7 -16  -2   99.93    4.46
  -7  16   2  152.04    5.62
   6 -15  -2  499.22   15.26
  -6  15   2  517.43   17.58
   5 -14  -2 1007.73   26.86
  -5  14   2  999.07   37.21
   4 -13  -2   63.35    4.37
  -4  13   2   43.36    3.12
   3 -12  -2  665.72   18.56
  -3  12   2  657.78   20.34
   2 -11  -2  105.82    4.46
  -2  11   2  117.60    4.73
   1 -10  -2   43.19    2.32
  -1  10   2   28.37    1.87
   0  -9  -2 1174.49   31.41
   0   9   2 1196.17   33.46
  -1  -8  -2  183.00    5.98
   1   8   2  198.08    6.69
  -2  -7  -2  513.50   14.99
   2   7   2  493.07   15.88
  -3  -6  -2  395.01   11.87
   3   6   2  460.23   14.99
  -4  -5  -2  467.99   14.01
   4   5   2  502.35   15.17
  -5  -4  -2  463.26   14.28
   5   4   2  505.29   16.42
  -6  -3  -2  392.95   12.58
   6   3   2  455.95   14.81
  -7  -2  -2  464.16   14.37
   7   2   2  447.56   14.01
  -8  -1  -2  155.52    5.09
   8   1   2  162.75    5.71
  -9   0  -2  952.67   27.57
   9   0   2  970.07   25.70
 -10   1  -2   34.17    1.78
  10  -1   2   19.81    1.34
 -11   2  -2   77.36    2.94
  11  -2   2   89.41    3.48
 -12   3  -2  478.25   13.47
  12  -3   2  456.66   12.85
 -13   4  -2   43.90    1.87
  13  -4   2   29.00    1.34
 -14   5  -2  617.54   16.95
  14  -5   2  573.55   15.79
 -15   6  -2  282.05    8.21
  15  -6   2  297.93    8.92
 -16   7  -2   48.45    1.87
  16  -7   2   77.00    2.86
 -17   8  -2   87.44    2.86
  17  -8   2   93.51    3.03
 -18   9  -2  123.22    3.93
  18  -9   2  143.83    4.37
 -19  10  -2   82.80    2.59
 -20  11  -2   18.38    0.80
  12 -22  -2  170.07    5.98
 -12  22   2  167.57    6.51
  11 -21  -2   65.31    3.39
 -11  21   2   90.03    4.19
  10 -20  -2  127.86    5.18
 -10  20   2   84.05    4.55
   9 -19  -2  276.25    9.01
  -9  19   2  268.30    9.19
   8 -18  -2  153.38    5.44
  -8  18   2  139.91    5.44
   7 -17  -2  662.86   18.65
  -7  17   2  696.50   19.72
   6 -16  -2  188.71    6.42
  -6  16   2  191.66    6.87
   5 -15  -2  265.27   11.69
  -5  15   2  265.45   13.12
   4 -14  -2  324.16   15.26
  -4  14   2  446.67   14.37
   3 -13  -2  467.73   13.83
  -3  13   2  572.75   17.85
   2 -12  -2   67.90    3.48
  -2  12   2   75.13    3.57
   1 -11  -2  414.28   12.67
  -1  11   2  459.70   14.81
   0 -10  -2  164.53    5.53
   0  10   2  167.48    6.07
  -1  -9  -2   29.18    2.77
   1   9   2   46.22    2.59
  -2  -8  -2 1247.39   33.73
   2   8   2 1311.18   34.89
  -3  -7  -2  433.82   12.13
   3   7   2  456.39   14.19
  -4  -6  -2  148.38    5.26
   4   6   2  131.97    5.18
  -5  -5  -2  396.34   12.49
   5   5   2  498.51   16.15
  -6  -4  -2  145.08    5.35
   6   4   2  128.58    5.35
  -7  -3  -2  397.77   12.58
   7   3   2  422.13   12.67
  -8  -2  -2 1051.54   29.53
   8   2   2 1100.61   29.89
  -9  -1  -2   24.09    1.43
   9   1   2   35.07    1.78
 -10   0  -2  118.14    4.37
  10   0   2  118.58    4.10
 -11   1  -2  292.31    9.28
  11  -1   2  301.68    9.19
 -12   2  -2   41.85    1.78
  12  -2   2   49.52    1.96
 -13   3  -2  288.74    7.85
  13  -3   2  335.40    9.37
 -14   4  -2  194.69    5.18
  14  -4   2  258.04    6.42
 -12  23   2   41.40    5.71
  11 -22  -2  118.85    5.26
 -11  22   2  156.41    6.34
  10 -21  -2   62.99    3.21
 -10  21   2   90.39    4.10
   9 -20  -2   85.84    4.64
  -9  20   2   70.85    4.10
   8 -19  -2  218.69    7.23
  -8  19   2  220.66    7.32
   7 -18  -2  181.58    6.42
  -7  18   2  172.56    6.34
   6 -17  -2   73.79    3.57
  -6  17   2   80.04    5.89
   5 -16  -2  183.99    8.03
  -5  16   2  211.65    7.76
   4 -15  -2   68.35    3.21
  -4  15   2   49.34    3.03
   3 -14  -2   70.49    3.30
  -3  14   2   80.84    4.10
   2 -13  -2  224.14    7.58
  -2  13   2  214.32    7.85
   1 -12  -2  201.83    6.34
  -1  12   2  269.64    8.65
   0 -11  -2   55.95    2.86
   0  11   2   54.87    2.94
  -1 -10  -2  437.21   12.40
   1  10   2  399.11   12.94
  -2  -9  -2  105.82    4.02
   2   9   2  103.77    4.10
  -3  -8  -2  128.66    6.60
   3   8   2  112.60    4.55
  -4  -7  -2  441.76   13.65
   4   7   2  411.42   13.56
  -5  -6  -2  473.17   13.21
   5   6   2  475.58   15.08
  -6  -5  -2  461.84   12.76
   6   5   2  477.18   14.63
  -7  -4  -2  401.25   12.58
   7   4   2  375.20   12.05
  -8  -3  -2  126.43    4.82
   8   3   2   98.15    4.28
  -9  -2  -2   88.25    3.57
   9   2   2   80.21    3.30
 -10  -1  -2  329.16   10.17
  10   1   2  318.45    9.73
 -11   0  -2   37.03    1.78
  11   0   2   37.65    1.70
 -12   1  -2  127.77    4.10
  12  -1   2  177.11    5.44
 -13   2  -2  128.04    3.84
  13  -2   2  119.56    3.39
 -11  23   2   47.83    7.67
  10 -22  -2  169.98    7.05
 -10  22   2  175.33    7.23
   9 -21  -2    0.45    2.14
  -9  21   2    4.64    1.96
   8 -20  -2  159.89    6.34
  -8  20   2  178.54    6.87
   7 -19  -2   68.17    3.30
  -7  19   2   49.88    2.77
   6 -18  -2   94.85    5.89
  -6  18   2   66.47    4.82
   5 -17  -2  260.01   11.06
  -5  17   2  266.25    8.74
   4 -16  -2  333.71   10.44
  -4  16   2  296.95    9.01
   3 -15  -2   89.41    3.93
  -3  15   2  160.07    6.25
   2 -14  -2  276.33    8.83
  -2  14   2  243.95    8.30
   1 -13  -2  255.99    7.85
  -1  13   2  258.04    8.57
   0 -12  -2 2344.07   59.51
   0  12   2 2247.35   58.26
  -1 -11  -2  261.61    8.21
   1  11   2  195.05    6.69
  -2 -10  -2   67.10    3.12
   2  10   2   61.39    2.77
  -3  -9  -2  632.80   18.83
   3   9   2  580.87   17.40
  -4  -8  -2  113.05    4.28
   4   8   2  134.11    5.53
  -5  -7  -2  143.39    4.55
   5   7   2  142.94    5.18
  -6  -6  -2  237.08   11.15
   6   6   2  256.88    8.74
  -7  -5  -2  121.97    4.73
   7   5   2  138.03    5.44
  -8  -4  -2  106.18    4.19
   8   4   2  115.82    4.46
  -9  -3  -2  492.35   15.08
   9   3   2  504.84   15.08
 -10  -2  -2   53.45    2.32
  10   2   2   46.58    2.14
 -11  -1  -2  183.00    8.30
  11   1   2  137.32    4.82
 -12   0  -2 1464.74   36.58
  12   0   2 1401.84   36.05
 -13   1  -2  146.33    4.19
  13  -1   2  136.52    4.02
   9 -22  -2  127.15    5.00
  -9  22   2  120.72    5.09
   8 -21  -2   38.72    2.68
  -8  21   2   49.79    3.21
   7 -20  -2   58.80    4.55
  -7  20   2   41.76    4.37
   6 -19  -2  140.62    6.60
  -6  19   2  173.72    5.71
   5 -18  -2   65.76    3.03
  -5  18   2   68.70    3.21
   4 -17  -2   25.52    2.68
  -4  17   2    1.70    1.52
   3 -16  -2  287.67    8.92
  -3  16   2  280.35    9.81
   2 -15  -2  402.95   11.69
  -2  15   2  410.09   12.49
   1 -14  -2  652.96   18.02
  -1  14   2  722.02   21.50
   0 -13  -2  652.96   18.29
   0  13   2  662.06   19.36
  -1 -12  -2  236.63    7.32
   1  12   2  241.09    7.58
  -2 -11  -2  205.31    7.14
   2  11   2  195.32    6.78
  -3 -10  -2  509.22   14.63
   3  10   2  427.22   14.54
  -4  -9  -2   37.39    2.41
   4   9   2   62.37    3.21
  -5  -8  -2  155.88    5.26
   5   8   2  236.63    8.48
  -6  -7  -2  121.62    4.46
   6   7   2  139.73    5.53
  -7  -6  -2  128.75    5.00
   7   6   2  129.74    4.82
  -8  -5  -2  149.10    5.44
   8   5   2  209.50    7.32
  -9  -4  -2   33.28    1.87
   9   4   2   53.80    2.94
 -10  -3  -2  384.48   11.06
  10   3   2  323.71   10.08
 -11  -2  -2  128.58    4.37
  11   2   2  145.26    4.91
 -12  -1  -2  149.37    5.00
  12   1   2  160.25    5.53
 -13   0  -2  337.81    8.92
  13   0   2  328.18    9.64
   8 -22  -2    7.23    3.21
  -8  22   2   19.63    3.39
  -7  21   2  210.57   11.51
   6 -20  -2   79.23    5.44
  -6  20   2   80.75    4.37
   5 -19  -2   61.74    3.21
  -5  19   2   50.15    3.03
   4 -18  -2  189.34    6.87
  -4  18   2  178.72    6.34
   3 -17  -2   87.62    4.02
  -3  17   2   92.71    3.93
   2 -16  -2  119.21    4.73
  -2  16   2  155.79    5.44
   1 -15  -2  455.41   13.65
  -1  15   2  447.38   13.56
   0 -14  -2   63.89    3.12
   0  14   2   72.36    3.75
  -1 -13  -2  705.25   19.27
   1  13   2  609.95   17.22
  -2 -12  -2  225.03    6.96
   2  12   2  249.48    8.74
  -3 -11  -2   73.88    3.12
   3  11   2   61.92    3.03
  -4 -10  -2  386.44   11.51
   4  10   2  288.56    9.81
  -5  -9  -2  790.10   20.79
   5   9   2  849.44   24.00
  -6  -8  -2  195.32    6.42
   6   8   2  153.11    5.71
  -7  -7  -2   92.97    4.02
   7   7   2  130.09    4.91
  -8  -6  -2  179.43    6.16
   8   6   2  146.51    6.07
  -9  -5  -2  708.28   19.27
   9   5   2  694.18   19.90
 -10  -4  -2  302.30    9.64
  10   4   2  221.73    7.23
 -11  -3  -2   48.81    2.32
  11   3   2   46.22    1.96
 -12  -2  -2  134.20    4.46
  12   2   2  165.07    5.44
 -13  -1  -2  385.91   10.17
  13   1   2  333.71    9.99
   6 -21  -2   19.63    2.94
  -6  21   2    7.67    2.14
   5 -20  -2   86.82    3.93
  -5  20   2   88.60    3.84
   4 -19  -2   55.23    3.84
  -4  19   2   87.71    4.55
   3 -18  -2   24.09    2.50
  -3  18   2   34.71    2.68
   2 -17  -2  335.31   10.08
  -2  17   2  322.29    9.64
   1 -16  -2   92.80    4.64
  -1  16   2   86.37    3.93
   0 -15  -2  224.67    7.67
   0  15   2  231.63    7.76
  -1 -14  -2  430.79   13.03
   1  14   2  454.34   14.01
  -2 -13  -2  372.34   11.06
   2  13   2  393.04   12.49
  -3 -12  -2  145.97    5.62
   3  12   2   77.36    3.39
  -4 -11  -2   43.19    2.14
   4  11   2   59.34    2.86
  -5 -10  -2  217.09    6.60
   5  10   2  213.79    7.67
  -6  -9  -2  417.22   12.13
   6   9   2  419.19   14.19
  -7  -8  -2  173.63    6.07
   7   8   2  169.00    6.16
  -8  -7  -2  163.37    5.44
   8   7   2  167.30    5.80
  -9  -6  -2  366.19   11.60
   9   6   2  358.07   10.71
 -10  -5  -2  166.05    5.62
  10   5   2  169.35    6.34
 -11  -4  -2   30.60    1.70
  11   4   2   40.42    1.96
 -12  -3  -2   88.33    3.30
  12   3   2   53.71    2.32
 -13  -2  -2  221.28    6.60
  13   2   2  211.65    6.78
 -14  -1  -2  179.88    4.82
   6 -22  -2   69.69    4.02
  -6  22   2   55.32    3.75
   5 -21  -2   36.67    2.77
  -5  21   2   24.27    2.23
   4 -20  -2  236.36    7.76
  -4  20   2  192.64    6.96
   3 -19  -2  193.35    6.34
  -3  19   2  153.11    5.26
   2 -18  -2    8.30    2.23
  -2  18   2    4.73    1.61
   1 -17  -2  140.98    5.26
  -1  17   2  136.96    5.26
   0 -16  -2  366.72   10.97
   0  16   2  370.91   11.33
  -1 -15  -2   79.41    3.57
   1  15   2   91.99    4.28
  -2 -14  -2  148.03    6.07
   2  14   2  118.67    4.91
  -3 -13  -2  220.39    7.23
   3  13   2  247.43    8.83
  -4 -12  -2  228.42    7.85
   4  12   2  272.05    9.10
  -5 -11  -2  173.01    5.89
   5  11   2  165.69    6.16
  -6 -10  -2  141.69    4.55
   6  10   2  138.84    5.71
  -7  -9  -2  111.89    4.10
   7   9   2   78.16    3.66
  -8  -8  -2  537.05   15.79
   8   8   2  511.45   16.15
  -9  -7  -2   98.24    3.75
   9   7   2   72.81    3.30
 -10  -6  -2  115.82    4.10
  10   6   2  118.31    4.73
 -11  -5  -2  124.38    4.28
  11   5   2  109.57    4.37
 -12  -4  -2  150.35    4.91
  12   4   2  188.98    6.69
 -13  -3  -2  129.56    4.55
  13   3   2  137.86    4.91
 -14  -2  -2   64.87    2.41
  14   2   2   52.29    2.14
   4 -21  -2  445.33   15.79
  -4  21   2  475.31   16.15
   3 -20  -2   30.78    2.68
  -3  20   2   22.93    2.14
   2 -19  -2  238.68    8.74
  -2  19   2  257.60    9.10
   1 -18  -2   92.53    4.02
  -1  18   2  103.24    4.73
   0 -17  -2    9.64    2.50
   0  17   2    8.12    2.23
  -1 -16  -2  139.46    5.98
   1  16   2  138.03    5.71
  -2 -15  -2  272.41    9.19
   2  15   2  325.41   10.44
  -3 -14  -2   75.93    3.30
   3  14   2   82.80    4.10
  -4 -13  -2    2.86    1.70
   4  13   2   19.36    1.87
  -5 -12  -2  208.88    7.32
   5  12   2  218.25    7.85
  -6 -11  -2   62.01    3.03
   6  11   2   57.55    2.77
  -7 -10  -2  522.06   14.45
   7  10   2  478.52   14.45
  -8  -9  -2  146.96    5.62
   8   9   2  140.62    5.18
  -9  -8  -2  145.08    5.18
   9   8   2  140.00    5.35
 -10  -7  -2  426.68   12.40
  10   7   2  413.74   13.92
 -11  -6  -2   46.75    2.05
  11   6   2   44.52    2.41
 -12  -5  -2  127.50    4.46
  12   5   2  138.30    4.73
 -13  -4  -2    1.43    0.80
  13   4   2    9.99    0.89
 -14  -3  -2   31.50    1.61
  14   3   2   42.20    1.96
   3 -21  -2   34.00    2.68
  -3  21   2   29.18    2.32
   2 -20  -2  107.16    5.26
  -2  20   2  135.71    5.98
   1 -19  -2   29.00    2.23
  -1  19   2   34.80    2.68
   0 -18  -2   20.43    2.41
   0  18   2   16.42    1.96
  -1 -17  -2   98.51    4.02
   1  17   2   91.99    3.66
  -2 -16  -2    4.19    1.78
   2  16   2   10.80    1.96
  -3 -15  -2   27.93    2.68
   3  15   2   26.05    2.32
  -4 -14  -2  144.73    5.35
   4  14   2  163.64    5.98
  -5 -13  -2   47.11    2.41
   5  13   2   51.48    2.68
  -6 -12  -2   49.34    2.59
   6  12   2   69.95    3.03
  -7 -11  -2  121.79    4.37
   7  11   2  128.75    5.00
  -8 -10  -2   91.55    3.57
   8  10   2   98.68    3.93
  -9  -9  -2  247.69    8.12
   9   9   2  214.05    7.67
 -10  -8  -2   79.50    3.39
  10   8   2   97.26    3.57
 -11  -7  -2   92.44    3.66
  11   7   2  101.00    3.84
 -12  -6  -2   25.25    1.61
  12   6   2   47.11    2.32
 -13  -5  -2   27.84    1.78
  13   5   2   30.87    1.70
 -14  -4  -2   70.85    2.94
  14   4   2   72.99    2.94
   1 -20  -2   40.42    2.59
  -1  20   2   42.38    2.23
   0 -19  -2   22.13    2.41
   0  19   2   30.78    2.32
  -1 -18  -2   24.89    2.41
   1  18   2   29.27    2.32
  -2 -17  -2  229.94    8.65
   2  17   2  218.52    7.05
  -3 -16  -2  120.46    5.26
   3  16   2  167.84    6.34
  -4 -15  -2   68.79    3.84
   4  15   2   53.09    2.94
  -5 -14  -2   39.71    1.96
   5  14   2   45.95    2.50
  -6 -13  -2  132.68    4.82
   6  13   2  106.18    4.28
  -7 -12  -2   32.12    1.96
   7  12   2   48.18    2.68
  -8 -11  -2  140.62    5.00
   8  11   2  146.15    5.89
  -9 -10  -2  170.87    6.25
   9  10   2  182.20    6.42
 -10  -9  -2  144.55    5.00
  10   9   2  158.20    6.16
 -11  -8  -2  107.96    3.93
  11   8   2  122.15    4.91
 -12  -7  -2   22.40    1.61
  12   7   2   34.08    2.14
 -13  -6  -2   72.63    3.30
  13   6   2   61.66    2.94
 -14  -5  -2   19.45    1.25
  14   5   2   20.17    1.34
 -15  -4  -2   20.88    1.07
  15   4   2   12.85    0.62
  -1 -19  -2   33.73    2.32
   1  19   2   37.39    2.23
  -2 -18  -2  112.34    3.93
   2  18   2  102.08    3.75
  -3 -17  -2   17.40    2.05
   3  17   2   28.37    2.32
  -4 -16  -2  153.74    6.42
   4  16   2  178.99    6.51
  -5 -15  -2   67.81    4.28
   5  15   2   61.57    4.02
  -6 -14  -2   48.00    2.50
   6  14   2   53.80    3.39
  -7 -13  -2   26.41    1.96
   7  13   2   37.21    2.77
  -8 -12  -2  103.59    4.28
   8  12   2  113.59    5.09
  -9 -11  -2   41.04    2.23
   9  11   2   52.38    2.32
 -10 -10  -2   48.90    3.12
  10  10   2   71.47    3.21
 -11  -9  -2   33.55    1.87
  11   9   2   43.99    2.23
 -12  -8  -2   81.82    3.66
  12   8   2   77.81    3.48
 -13  -7  -2   13.65    1.07
  13   7   2   21.50    1.61
 -14  -6  -2   21.50    1.52
  14   6   2   27.84    1.70
 -15  -5  -2   19.63    1.16
  15   5   2   21.59    0.98
  -3 -18  -2   25.61    2.14
   3  18   2   30.69    2.23
  -4 -17  -2  350.21   12.13
   4  17   2  368.06   12.85
  -5 -16  -2   18.02    2.23
   5  16   2   33.01    2.05
  -6 -15  -2    7.94    1.78
   6  15   2   11.60    1.70
  -7 -14  -2  137.77    4.91
   7  14   2  136.70    5.98
  -8 -13  -2   31.50    1.78
   8  13   2   26.68    1.87
  -9 -12  -2    4.28    1.34
   9  12   2    0.09    0.89
 -10 -11  -2   47.20    2.50
  10  11   2   38.10    2.41
 -11 -10  -2   47.11    2.68
  11  10   2   31.50    1.96
 -12  -9  -2    3.12    0.98
  12   9   2   -0.45    0.89
 -13  -8  -2   18.29    1.25
  13   8   2   16.69    1.34
 -14  -7  -2   64.33    2.94
  14   7   2   69.95    3.21
 -15  -6  -2    1.87    0.62
  15   6   2    5.09    0.54
  -6 -16  -2   39.26    2.77
   6  16   2   42.38    2.77
  -7 -15  -2   82.80    3.84
   7  15   2   81.64    3.75
  -8 -14  -2    6.34    1.25
   8  14   2    2.68    1.34
  -9 -13  -2   60.32    3.03
   9  13   2   77.54    3.39
 -10 -12  -2   97.97    3.93
  10  12   2   89.49    3.93
 -11 -11  -2   71.20    3.48
  11  11   2   57.02    3.03
 -12 -10  -2   68.70    3.21
  12  10   2   76.91    3.21
 -13  -9  -2   43.27    2.14
  13   9   2   47.29    2.50
 -14  -8  -2    5.62    0.80
  14   8   2    0.71    0.71
 -15  -7  -2   23.73    1.43
  15   7   2   30.96    1.43
 -11 -12  -2   23.73    2.59
 -12 -11  -2   17.76    2.14
 -14  -8   3    6.25    0.98
  13   9  -3   50.77    2.86
 -13  -9   3   54.34    2.86
  12  10  -3   78.07    3.30
 -12 -10   3   85.93    3.57
  11  11  -3   43.54    2.05
 -11 -11   3   50.15    2.86
  10  12  -3  100.92    4.10
 -10 -12   3  100.20    4.02
   9  13  -3   93.42    4.19
  -9 -13   3   82.09    3.84
   8  14  -3    9.64    1.43
  -8 -14   3   13.29    1.87
 -16  -5   3    4.82    0.45
  15   6  -3   17.31    1.07
 -15  -6   3   12.58    0.98
  14   7  -3   79.59    3.75
 -14  -7   3   67.63    3.30
  13   8  -3   27.04    1.70
 -13  -8   3   29.62    1.87
  12   9  -3   10.35    1.25
 -12  -9   3    9.81    1.07
  11  10  -3   51.57    2.41
 -11 -10   3   53.89    3.21
  10  11  -3   50.15    2.77
 -10 -11   3   56.75    3.12
   9  12  -3   12.13    1.52
  -9 -12   3   15.79    1.34
   8  13  -3   41.67    2.94
  -8 -13   3   43.63    2.59
   7  14  -3  142.94    6.51
  -7 -14   3  159.36    6.51
   6  15  -3   46.49    2.77
  -6 -15   3   35.96    2.59
   5  16  -3   30.07    1.87
  -5 -16   3   22.93    2.32
   4  17  -3  271.78   19.72
  -4 -17   3  269.64   13.12
 -16  -4   3   41.58    1.34
  15   5  -3   32.21    1.52
 -15  -5   3   37.83    1.87
  14   6  -3   29.09    1.87
 -14  -6   3   38.90    1.96
  13   7  -3   57.64    2.86
 -13  -7   3   45.59    2.23
  12   8  -3   93.96    4.02
 -12  -8   3  104.13    3.66
  11   9  -3   54.43    3.03
 -11  -9   3   50.68    2.32
  10  10  -3  136.87    5.18
 -10 -10   3  109.21    5.18
   9  11  -3   68.97    3.30
  -9 -11   3   61.66    2.77
   8  12  -3  134.29    5.00
  -8 -12   3  140.26    5.62
   7  13  -3   97.97    4.19
  -7 -13   3   79.59    3.48
   6  14  -3   77.45    3.93
  -6 -14   3   72.18    3.84
   5  15  -3  107.52    4.55
  -5 -15   3  109.66    5.00
   4  16  -3  219.50    7.41
  -4 -16   3  200.05    6.96
   3  17  -3   20.17    2.50
  -3 -17   3   23.65    2.32
   2  18  -3  115.91    4.91
  -2 -18   3  121.35    5.00
  15   4  -3    9.19    0.89
 -15  -4   3   12.76    0.98
  14   5  -3   62.99    2.68
 -14  -5   3   58.00    2.59
  13   6  -3   84.68    3.12
 -13  -6   3   93.33    3.75
  12   7  -3   48.54    2.59
 -12  -7   3   43.10    2.23
  11   8  -3  217.80    9.55
 -11  -8   3  224.49    7.50
  10   9  -3  199.06    6.60
 -10  -9   3  195.32    7.23
   9  10  -3  228.15    8.12
  -9 -10   3  202.46    7.67
   8  11  -3  269.73    8.83
  -8 -11   3  262.77    9.01
   7  12  -3   73.79    4.37
  -7 -12   3   63.08    3.75
   6  13  -3  143.12    6.16
  -6 -13   3  156.33    6.42
   5  14  -3  133.66    5.44
  -5 -14   3  123.67    5.80
   4  15  -3   31.85    2.14
  -4 -15   3   45.42    2.86
   3  16  -3  194.69    9.81
  -3 -16   3  166.41    6.96
   2  17  -3  259.56    9.55
  -2 -17   3  279.73    9.55
   1  18  -3   33.73    2.68
  -1 -18   3   35.78    2.41
   0  19  -3   53.89    3.21
   0 -19   3   56.21    2.77
  15   3  -3   33.01    1.52
 -15  -3   3   34.71    1.43
  14   4  -3   91.90    3.66
 -14  -4   3   98.24    4.55
  13   5  -3   38.37    3.30
 -13  -5   3   36.05    1.87
  12   6  -3  103.68    4.10
 -12  -6   3   81.37    3.48
  11   7  -3  131.70    5.09
 -11  -7   3  132.14    4.73
  10   8  -3   94.49    4.28
 -10  -8   3   98.42    4.10
   9   9  -3  239.75    7.41
  -9  -9   3  301.50   10.17
   8  10  -3  110.28    4.73
  -8 -10   3  109.66    4.19
   7  11  -3  172.03    6.42
  -7 -11   3  161.41    5.98
   6  12  -3  146.60    5.26
  -6 -12   3  135.36    5.18
   5  13  -3   66.03    3.48
  -5 -13   3   61.83    3.30
   4  14  -3  222.26    8.65
  -4 -14   3  213.70    7.85
   3  15  -3   97.79    4.46
  -3 -15   3   99.22    4.19
   2  16  -3    2.68    2.05
  -2 -16   3   -1.52    2.05
   1  17  -3  139.46    5.98
  -1 -17   3  138.39    5.53
   0  18  -3   43.10    3.57
   0 -18   3   40.51    2.59
  -1  19  -3   40.24    2.86
   1 -19   3   39.53    2.77
  -2  20  -3  141.69    7.05
   2 -20   3  124.11    6.16
  15   2  -3  123.58    4.10
 -15  -2   3  118.23    4.19
  14   3  -3   46.93    3.03
 -14  -3   3   36.05    1.87
  13   4  -3   68.08    3.21
 -13  -4   3   52.02    2.05
  12   5  -3  167.48    5.98
 -12  -5   3  168.91    6.69
  11   6  -3   63.89    3.21
 -11  -6   3   72.54    3.21
  10   7  -3  604.24   18.11
 -10  -7   3  591.22   17.13
   9   8  -3  154.81    5.80
  -9  -8   3  156.95    5.89
   8   9  -3  136.78    4.55
  -8  -9   3  171.40    6.51
   7  10  -3  735.67   20.70
  -7 -10   3  764.76   22.84
   6  11  -3   87.89    4.02
  -6 -11   3   88.42    4.19
   5  12  -3  241.63    7.85
  -5 -12   3  270.36   10.35
   4  13  -3  115.91    5.09
  -4 -13   3  104.22    4.64
   3  14  -3   87.09    4.19
  -3 -14   3   88.33    4.37
   2  15  -3  370.20   13.47
  -2 -15   3  337.19   11.51
   1  16  -3  292.22   10.26
  -1 -16   3  300.43    9.46
   0  17  -3   25.16    2.41
   0 -17   3   25.43    2.41
  -1  18  -3  150.35    6.69
   1 -18   3  137.94    6.16
  -2  19  -3  319.25   16.60
   2 -19   3  285.44   11.24
  -3  20  -3   28.82    2.14
   3 -20   3   34.08    2.59
  -4  21  -3  353.07   17.22
   4 -21   3  337.10   15.79
  15   1  -3   41.31    1.70
 -15  -1   3   39.97    1.61
  14   2  -3  118.40    4.02
 -14  -2   3  130.81    4.73
  13   3  -3  224.67    7.50
 -13  -3   3  192.82    6.78
  12   4  -3  200.14    6.60
 -12  -4   3  184.79    6.96
  11   5  -3  217.00    7.41
 -11  -5   3  246.44    8.39
  10   6  -3  188.27    6.42
 -10  -6   3  196.66    6.60
   9   7  -3   62.99    2.59
  -9  -7   3   84.85    3.66
   8   8  -3  632.17   18.56
  -8  -8   3  650.46   18.74
   7   9  -3   65.85    2.86
  -7  -9   3   97.52    4.28
   6  10  -3  240.91    8.39
  -6 -10   3  238.24    8.74
   5  11  -3  296.68    9.55
  -5 -11   3  324.78   11.42
   4  12  -3  321.48   10.80
  -4 -12   3  281.60    9.90
   3  13  -3  372.70   11.06
  -3 -13   3  362.71   11.51
   2  14  -3  229.94    8.74
  -2 -14   3  269.64    9.01
   1  15  -3  119.74    4.55
  -1 -15   3  112.25    4.73
   0  16  -3  455.41   13.74
   0 -16   3  479.59   15.17
  -1  17  -3  303.64   10.08
   1 -17   3  320.59   10.53
  -2  18  -3    0.98    1.78
   2 -18   3    4.64    1.52
  -3  19  -3  203.08    8.74
   3 -19   3  231.63    8.83
  -4  20  -3  227.97   15.70
   4 -20   3  281.42    9.73
  -5  21  -3   28.91    2.32
   5 -21   3   38.72    2.86
  15   0  -3  177.83    7.58
 -15   0   3  187.55    5.71
  14   1  -3  241.80    7.58
 -14  -1   3  249.57    7.94
  13   2  -3  223.96    7.67
 -13  -2   3  232.52    7.58
  12   3  -3  188.80    6.25
 -12  -3   3  224.94    7.05
  11   4  -3   73.26    3.66
 -11  -4   3   65.67    2.94
  10   5  -3  185.59    6.42
 -10  -5   3  191.03    6.34
   9   6  -3  688.56   19.27
  -9  -6   3  686.06   19.54
   8   7  -3  203.17    7.05
  -8  -7   3  220.30    7.58
   7   8  -3  190.50    6.96
  -7  -8   3  234.40    7.67
   6   9  -3  811.78   22.40
  -6  -9   3  813.75   23.02
   5  10  -3  243.77    8.03
  -5 -10   3  249.30    8.65
   4  11  -3  105.56    4.46
  -4 -11   3   96.63    4.37
   3  12  -3  297.21    9.81
  -3 -12   3  345.66   11.24
   2  13  -3  416.24   13.21
  -2 -13   3  423.92   12.76
   1  14  -3  500.83   16.51
  -1 -14   3  517.25   16.06
   0  15  -3  497.17   14.45
   0 -15   3  480.84   17.13
  -1  16  -3  109.30    4.28
   1 -16   3  128.66    4.82
  -2  17  -3  373.41   12.22
   2 -17   3  387.07   12.13
  -3  18  -3  119.21    6.16
   3 -18   3  124.65    5.62
  -4  19  -3   55.50    3.93
   4 -19   3   34.00    2.86
  -5  20  -3  144.55    5.89
   5 -20   3  138.93    5.26
  -6  21  -3   55.14    6.25
   6 -21   3   66.65    4.91
  15  -1  -3  202.90    5.98
 -15   1   3  215.04    6.69
  14   0  -3   55.41    2.32
 -14   0   3   57.46    2.94
  13   1  -3  603.89   17.04
 -13  -1   3  644.13   17.93
  12   2  -3  203.88    6.87
 -12  -2   3  193.80    6.34
  11   3  -3   62.37    2.68
 -11  -3   3   75.75    3.39
  10   4  -3  283.56    9.28
 -10  -4   3  353.34   10.80
   9   5  -3  601.12   17.13
  -9  -5   3  619.05   19.01
   8   6  -3  189.78    6.42
  -8  -6   3  241.36    8.03
   7   7  -3  294.98    9.46
  -7  -7   3  263.40    8.74
   6   8  -3  221.55    7.32
  -6  -8   3  264.20    9.19
   5   9  -3  761.10   20.17
  -5  -9   3  745.85   22.31
   4  10  -3  359.58   10.89
  -4 -10   3  426.41   12.76
   3  11  -3   93.78    4.10
  -3 -11   3  100.11    4.37
   2  12  -3  320.86   10.17
  -2 -12   3  292.31    9.46
   1  13  -3 1102.31   29.18
  -1 -13   3 1176.99   31.68
   0  14  -3  114.83    4.64
   0 -14   3  115.99    5.18
  -1  15  -3  510.11   18.11
   1 -15   3  535.00   15.88
  -2  16  -3  302.57   10.35
   2 -16   3  262.86    9.99
  -3  17  -3   98.95    4.10
   3 -17   3  107.16    4.64
  -4  18  -3  259.74    9.01
   4 -18   3  269.38    9.10
  -5  19  -3  163.37    6.60
   5 -19   3  172.74    6.87
  -6  20  -3  105.38    8.03
   6 -20   3  108.05    7.05
  -7  21  -3  258.85   14.72
  -8  22  -3   21.33    4.37
   8 -22   3   22.40    3.57
  15  -2  -3  189.07    5.71
 -15   2   3  196.48    6.51
  14  -1  -3  636.99   17.49
 -14   1   3  600.05   16.06
  13   0  -3  519.03   14.63
 -13   0   3  565.96   15.88
  12   1  -3  203.88    6.96
 -12  -1   3  193.35    6.78
  11   2  -3  393.04   11.60
 -11  -2   3  438.46   13.38
  10   3  -3  355.92   10.71
 -10  -3   3  421.77   12.85
   9   4  -3   25.25    1.61
  -9  -4   3   13.29    1.25
   8   5  -3  352.18   10.80
  -8  -5   3  336.38   10.97
   7   6  -3  191.48    6.07
  -7  -6   3  202.63    7.05
   6   7  -3  193.00    6.16
  -6  -7   3  205.40    7.94
   5   8  -3  417.76   12.67
  -5  -8   3  390.54   12.13
   4   9  -3   27.66    1.78
  -4  -9   3   19.36    1.70
   3  10  -3  480.40   14.01
  -3 -10   3  573.55   17.22
   2  11  -3  575.15   18.11
  -2 -11   3  605.40   18.29
   1  12  -3  305.78   10.26
  -1 -12   3  306.31    9.37
   0  13  -3  954.37   25.70
   0 -13   3  959.19   25.61
  -1  14  -3 1154.68   31.76
   1 -14   3 1207.86   32.03
  -2  15  -3  467.46   13.65
   2 -15   3  478.34   14.81
  -3  16  -3  421.24   13.38
   3 -16   3  418.03   13.47
  -4  17  -3  116.62    5.18
   4 -17   3  140.89    5.62
  -5  18  -3   81.82    4.82
   5 -18   3   83.61    3.93
  -6  19  -3  228.51    9.01
   6 -19   3  206.65   11.78
  -7  20  -3  118.67    9.28
  -8  21  -3   75.40    5.53
   8 -21   3   70.22    3.84
  -9  22  -3  147.13    7.05
   9 -22   3  152.58    6.96
 -16   4   3  137.23    3.93
  15  -3  -3  175.51    5.80
 -15   3   3  154.27    5.00
  14  -2  -3  172.83    5.71
 -14   2   3  194.96    6.51
  13  -1  -3  184.34    6.16
 -13   1   3  200.22    6.96
  12   0  -3 1739.47   43.81
 -12   0   3 1652.57   42.92
  11   1  -3  141.60    4.91
 -11  -1   3  173.72    5.71
  10   2  -3   89.49    3.57
 -10  -2   3   99.40    4.37
   9   3  -3 1126.40   30.43
  -9  -3   3 1109.71   29.09
   8   4  -3  161.23    5.53
  -8  -4   3  154.27    5.71
   7   5  -3  169.98    6.42
  -7  -5   3  173.19    6.25
   6   6  -3  686.24   19.72
  -6  -6   3  651.89   19.72
   5   7  -3  177.92    6.42
  -5  -7   3  173.90    5.80
   4   8  -3  193.80    6.07
  -4  -8   3  174.71    6.16
   3   9  -3 1301.55   35.42
  -3  -9   3 1297.27   35.07
   2  10  -3  119.39    5.26
  -2 -10   3  128.04    5.35
   1  11  -3  187.11    7.50
  -1 -11   3  249.48    8.65
   0  12  -3 2718.82   71.56
   0 -12   3 2618.35   69.33
  -1  13  -3  328.44   10.17
   1 -13   3  324.34   10.17
  -2  14  -3  325.32   10.44
   2 -14   3  336.03   10.80
  -3  15  -3  411.87   12.94
   3 -15   3  346.11   11.06
  -4  16  -3  337.54   10.35
   4 -16   3  365.92   11.87
  -5  17  -3  320.68   10.71
   5 -17   3  298.55   12.40
  -6  18  -3  180.77    7.67
   6 -18   3  205.13   10.35
  -7  19  -3  101.63    7.14
   7 -19   3  103.50    4.64
  -8  20  -3  217.89    7.67
   8 -20   3  215.30    8.30
  -9  21  -3   23.91    2.77
   9 -21   3   23.47    2.14
 -10  22  -3  207.36    8.39
  10 -22   3  194.78    8.39
 -17   6   3   37.30    1.34
  16  -5  -3  165.78    4.82
 -16   5   3  145.53    4.73
  15  -4  -3   52.20    2.05
 -15   4   3   56.30    2.32
  14  -3  -3   61.66    2.59
 -14   3   3   58.18    2.59
  13  -2  -3  385.73   11.06
 -13   2   3  340.13   10.08
  12  -1  -3  159.18    5.44
 -12   1   3  137.41    5.00
  11   0  -3    6.07    0.98
 -11   0   3    8.03    1.16
  10   1  -3  902.88   24.18
 -10  -1   3  981.67   27.57
   9   2  -3  133.30    5.09
  -9  -2   3  127.42    5.18
   8   3  -3   97.52    4.02
  -8  -3   3  114.48    4.64
   7   4  -3 1095.79   29.62
  -7  -4   3 1087.23   30.60
   6   5  -3  457.29   13.47
  -6  -5   3  445.06   14.19
   5   6  -3  434.53   13.29
  -5  -6   3  477.18   15.61
   4   7  -3 1128.18   29.44
  -4  -7   3 1111.05   32.57
   3   8  -3  113.41    4.64
  -3  -8   3  135.09    5.26
   2   9  -3  152.85    5.80
  -2  -9   3  170.33    6.42
   1  10  -3 1280.13   34.80
  -1 -10   3 1307.97   34.89
   0  11  -3    8.57    1.87
   0 -11   3    8.21    1.78
  -1  12  -3  246.18    8.83
   1 -12   3  193.09    7.14
  -2  13  -3  675.71   20.88
   2 -13   3  639.93   19.45
  -3  14  -3  124.38    5.00
   3 -14   3  114.30    4.46
  -4  15  -3  104.84    4.55
   4 -15   3  119.74    4.64
  -5  16  -3  399.20   11.87
   5 -16   3  368.33   16.60
  -6  17  -3  125.63    7.05
   6 -17   3  115.73    4.55
  -7  18  -3  229.67    7.76
   7 -18   3  236.63    7.76
  -8  19  -3  411.87   13.21
   8 -19   3  415.53   13.03
  -9  20  -3  105.91    4.73
   9 -20   3  105.91    4.73
 -10  21  -3  117.24    5.09
  10 -21   3   92.08    4.82
 -11  22  -3  115.01    5.44
  11 -22   3   95.47    5.62
 -19   9   3   96.81    3.21
  18  -8  -3   59.42    2.14
 -18   8   3   64.87    2.50
  17  -7  -3  435.60   11.96
 -17   7   3  437.92   12.22
  16  -6  -3  144.81    5.09
 -16   6   3  141.60    5.44
  15  -5  -3  162.04    5.35
 -15   5   3  152.13    5.26
  14  -4  -3  276.69    9.01
 -14   4   3  239.31    7.94
  13  -3  -3  417.40   12.22
 -13   3   3  363.69   11.33
  12  -2  -3   89.41    3.84
 -12   2   3   88.33    3.84
  11  -1  -3  998.00   25.96
 -11   1   3 1025.93   28.55
  10   0  -3  289.81    8.92
 -10   0   3  304.44    9.81
   9   1  -3   29.89    1.78
  -9  -1   3   24.27    1.61
   8   2  -3 1595.01   41.40
  -8  -2   3 1631.78   42.92
   7   3  -3  585.06   17.76
  -7  -3   3  537.86   16.33
   6   4  -3  232.70    8.12
  -6  -4   3  231.28    8.12
   5   5  -3 1232.93   32.57
  -5  -5   3 1178.24   33.37
   4   6  -3  255.10    8.57
  -4  -6   3  296.32    9.37
   3   7  -3  633.42   17.40
  -3  -7   3  590.59   17.31
   2   8  -3 1957.72   51.22
  -2  -8   3 1856.72   51.31
   1   9  -3   41.49    2.59
  -1  -9   3   29.00    2.23
   0  10  -3  375.47   10.97
   0 -10   3  383.05   11.69
  -1  11  -3 1320.55   35.16
   1 -11   3 1339.02   34.44
  -2  12  -3  139.19    5.35
   2 -12   3  119.56    5.00
  -3  13  -3  638.51   19.18
   3 -13   3  529.29   16.42
  -4  14  -3  506.09   15.53
   4 -14   3  439.53   19.09
  -5  15  -3  296.05   14.37
   5 -15   3  287.85   13.47
  -6  16  -3  315.59   13.92
   6 -16   3  301.94    9.28
  -7  17  -3 1038.24   28.46
   7 -17   3  986.67   26.05
  -8  18  -3  161.05    6.25
   8 -18   3  175.51    6.51
  -9  19  -3  339.33   11.42
   9 -19   3  332.10   10.80
 -10  20  -3  210.57    8.65
  10 -20   3  229.49    7.94
 -11  21  -3  109.48    4.82
  11 -21   3  101.72    5.00
 -12  22  -3  194.78    8.30
  12 -22   3  174.79    7.23
 -22  13   3   17.93    1.07
  21 -12  -3    4.37    0.45
 -21  12   3    5.71    0.54
  20 -11  -3   21.95    1.34
 -20  11   3   33.55    1.43
  19 -10  -3  113.94    4.46
 -19  10   3  126.79    4.73
  18  -9  -3  177.20    6.25
 -18   9   3  171.94    5.44
  17  -8  -3  110.11    4.10
 -17   8   3  111.62    4.10
  16  -7  -3   61.39    2.68
 -16   7   3   47.47    2.23
  15  -6  -3  529.11   15.44
 -15   6   3  522.42   15.17
  14  -5  -3  488.78   15.53
 -14   5   3  507.70   14.99
  13  -4  -3   14.99    1.07
 -13   4   3   22.31    1.43
  12  -3  -3  866.57   23.02
 -12   3   3 1009.42   27.21
  11  -2  -3  131.88    5.18
 -11   2   3  129.20    4.82
  10  -1  -3   23.56    1.43
 -10   1   3   36.67    2.41
   9   0  -3 1649.53   42.92
   8   1  -3  217.53    7.14
  -8  -1   3  226.37    8.03
   7   2  -3  454.07   12.94
  -7  -2   3  463.80   14.28
   6   3  -3 1525.24   40.87
  -6  -3   3 1261.13   34.62
   5   4  -3  437.92   13.21
  -5  -4   3  409.46   13.47
   4   5  -3  455.77   14.10
  -4  -5   3  415.17   13.29
   3   6  -3 1503.02   40.06
  -3  -6   3 1429.05   40.15
   2   7  -3  519.92   14.63
  -2  -7   3  530.90   16.42
   1   8  -3  276.87    9.10
  -1  -8   3  253.58    8.39
   0   9  -3 2027.50   50.86
   0  -9   3 2036.15   53.89
  -1  10  -3   30.87    2.50
   1 -10   3   44.61    2.23
  -2  11  -3  187.11    6.34
   2 -11   3  169.53    6.69
  -3  12  -3 1500.43   41.31
   3 -12   3 1427.89   38.90
  -4  13  -3   22.57    2.05
   4 -13   3   28.37    3.21
  -5  14  -3  920.37   35.60
   5 -14   3  900.56   25.70
  -6  15  -3  994.25   27.12
   6 -15   3  987.83   26.68
  -7  16  -3  139.91    5.26
   7 -16   3   92.71    4.64
  -8  17  -3  233.86    9.01
   8 -17   3  231.28    8.57
  -9  18  -3  459.16   14.37
   9 -18   3  451.49   13.83
 -10  19  -3  336.65   11.87
  10 -19   3  330.14   10.17
 -11  20  -3   98.60    4.28
  11 -20   3  107.43    4.91
 -12  21  -3   22.04    3.93
  12 -21   3   17.67    2.50
 -13  22  -3  136.25    7.23
  13 -22   3  141.96    5.80
 -22  14   3    4.55    0.62
  21 -13  -3   13.83    1.07
 -21  13   3   18.65    1.16
  20 -12  -3   65.40    3.12
 -20  12   3   75.93    3.03
  19 -11  -3  159.63    5.71
 -19  11   3  165.52    5.89
  18 -10  -3   66.12    3.48
 -18  10   3   72.72    3.30
  17  -9  -3  117.87    4.64
 -17   9   3  115.91    4.37
  16  -8  -3  490.12   14.63
 -16   8   3  497.71   13.74
  15  -7  -3  176.40    5.98
 -15   7   3  173.37    5.53
  14  -6  -3  202.37    6.78
 -14   6   3  165.07    5.62
  13  -5  -3  286.69    9.10
 -13   5   3  345.75   11.15
  12  -4  -3  139.02    4.91
 -12   4   3  162.66    5.71
  11  -3  -3  105.91    4.02
 -11   3   3  100.92    3.93
  10  -2  -3 1493.12   38.72
 -10   2   3 1707.08   46.67
   9  -1  -3  217.62    7.14
  -9   1   3  233.77    7.85
   8   0  -3   86.46    3.66
  -8   0   3   96.01    4.10
   7   1  -3 2474.16   61.74
  -7  -1   3 2541.08   62.37
   6   2  -3  685.44   19.81
  -6  -2   3  651.35   19.45
   5   3  -3   63.53    3.30
  -5  -3   3   70.76    3.03
   4   4  -3 3267.75   81.29
  -4  -4   3 2774.68   73.34
   3   5  -3   60.32    2.94
  -3  -5   3   70.13    3.48
   2   6  -3  778.32   21.86
  -2  -6   3  691.86   21.24
   1   7  -3 2884.52   73.26
  -1  -7   3 2757.01   72.18
   0   8  -3  101.54    4.37
   0  -8   3  103.41    4.55
  -1   9  -3  259.74    7.85
   1  -9   3  274.46    8.39
  -2  10  -3 2010.99   53.45
   2 -10   3 1937.91   51.57
  -3  11  -3  150.08    5.71
   3 -11   3  113.14    6.51
  -4  12  -3  198.89   10.17
   4 -12   3  222.80   12.85
  -5  13  -3  453.18   25.16
   5 -13   3  494.94   14.99
  -6  14  -3  336.83   11.15
   6 -14   3  276.69    9.28
  -7  15  -3  304.26    8.83
   7 -15   3  299.00   10.71
  -8  16  -3  961.95   25.52
   8 -16   3  941.97   25.96
  -9  17  -3  229.40    9.01
   9 -17   3  212.98    7.32
 -10  18  -3  164.18    6.42
  10 -18   3  164.18    5.89
 -11  19  -3  389.65   11.60
  11 -19   3  439.08   13.21
 -12  20  -3  198.80    7.14
  12 -20   3  199.24    6.78
 -13  21  -3   65.76    5.71
  13 -21   3   58.80    3.12
 -14  22  -3   18.56    2.50
  14 -22   3   24.45    2.32
  21 -14  -3   67.99    3.12
 -21  14   3   71.83    3.39
  20 -13  -3   43.81    2.59
 -20  13   3   53.89    2.41
  19 -12  -3   37.92    1.96
 -19  12   3   43.19    2.23
  18 -11  -3  110.91    4.37
 -18  11   3  108.68    4.46
  17 -10  -3  550.97   16.24
 -17  10   3  500.29   14.81
  16  -9  -3   73.88    3.66
 -16   9   3   57.28    2.59
  15  -8  -3  179.79    6.25
 -15   8   3  188.80    6.60
  14  -7  -3  204.33    6.96
 -14   7   3  234.40    7.94
  13  -6  -3  167.75    5.62
 -13   6   3  173.01    5.71
  12  -5  -3  150.26    5.18
 -12   5   3  163.64    5.26
  11  -4  -3  960.79   26.05
 -11   4   3 1007.10   28.28
  10  -3  -3  531.26   15.70
 -10   3   3  534.65   15.79
   9  -2  -3  468.89   13.92
  -9   2   3  439.62   13.47
   8  -1  -3 2531.98   63.17
  -8   1   3 2602.92   63.89
   7   0  -3  235.83    7.58
  -7   0   3  254.83    8.21
   6   1  -3  232.97    7.76
  -6  -1   3  228.60    7.94
   5   2  -3 2773.61   69.51
  -5  -2   3 2566.78   67.10
   4   3  -3   50.77    2.77
  -4  -3   3   39.53    2.41
   3   4  -3   53.71    2.77
  -3  -4   3   42.83    2.59
   2   5  -3 2925.38   74.33
  -2  -5   3 2760.31   73.34
   1   6  -3  259.38    8.39
  -1  -6   3  239.13    8.74
   0   7  -3  281.87    8.74
   0  -7   3  280.44    9.37
  -1   8  -3 2836.42   71.20
   1  -8   3 2895.94   72.63
  -2   9  -3  560.79   15.17
   2  -9   3  532.86   16.60
  -3  10  -3  661.26   19.27
   3 -10   3  643.59   25.43
  -4  11  -3 1257.29   46.84
   4 -11   3 1271.75   47.20
  -5  12  -3  209.86    7.14
   5 -12   3  217.36    7.76
  -6  13  -3  250.28    8.30
   6 -13   3  249.75    8.92
  -7  14  -3  321.84   11.78
   7 -14   3  355.66   11.33
  -8  15  -3  309.44   10.44
   8 -15   3  289.90    9.01
  -9  16  -3  136.78    5.00
   9 -16   3   89.49    4.37
 -10  17  -3  957.94   26.77
  10 -17   3  984.26   28.28
 -11  18  -3  225.12    7.41
  11 -18   3  213.70    7.67
 -12  19  -3   83.61    4.37
  12 -19   3   95.83    4.46
 -13  20  -3  114.83    5.53
  13 -20   3  130.27    4.91
 -14  21  -3  216.37    8.30
  14 -21   3  209.15    7.67
  21 -15  -3   16.60    1.43
 -21  15   3   24.00    1.61
  20 -14  -3   37.12    2.32
 -20  14   3   37.03    1.96
  19 -13  -3   95.03    4.46
 -19  13   3   91.01    3.84
  18 -12  -3   96.90    4.19
 -18  12   3   94.22    3.48
  17 -11  -3   58.62    2.94
 -17  11   3   56.84    2.59
  16 -10  -3  176.85    6.34
 -16  10   3  175.78    6.51
  15  -9  -3  628.33   26.05
 -15   9   3  658.31   19.01
  14  -8  -3  213.25    7.23
 -14   8   3  185.06    6.42
  13  -7  -3  177.11    6.25
 -13   7   3  195.76    6.51
  12  -6  -3  581.85   17.93
 -12   6   3  612.01   17.49
  11  -5  -3  408.84   12.13
 -11   5   3  448.10   13.38
  10  -4  -3  261.70    9.10
 -10   4   3  235.56    7.58
   9  -3  -3 1292.71   33.91
  -9   3   3 1392.65   39.88
   8  -2  -3  619.86   17.67
  -8   2   3  647.52   18.02
   7  -1  -3  228.33    7.58
  -7   1   3  214.77    7.05
   6   0  -3  645.02   17.93
  -6   0   3  614.77   17.85
   5   1  -3   52.55    2.50
  -5  -1   3   51.66    2.23
   4   2  -3   62.10    3.12
  -4  -2   3   53.36    2.77
   3   3  -3 1994.57   52.64
  -3  -3   3 1826.47   51.48
   2   4  -3   63.80    2.86
  -2  -4   3   59.25    3.12
   1   5  -3   54.34    2.77
  -1  -5   3   58.09    2.68
   0   6  -3  684.81   18.74
   0  -6   3  668.66   20.97
  -1   7  -3  249.66    8.48
   1  -7   3  252.33    9.01
  -2   8  -3  746.47   21.15
   2  -8   3  751.29   29.44
  -3   9  -3 1497.76   54.16
   3  -9   3 1580.29   57.11
  -4  10  -3  290.52   12.05
   4 -10   3  282.94    9.37
  -5  11  -3  548.39   15.88
   5 -11   3  527.60   15.53
  -6  12  -3  744.60   21.33
   6 -12   3  805.63   23.38
  -7  13  -3  237.52    7.50
   7 -13   3  253.85    8.30
  -8  14  -3  311.76   10.89
   8 -14   3  270.09    9.73
  -9  15  -3  962.93   25.79
   9 -15   3  988.90   28.20
 -10  16  -3  311.40   10.26
  10 -16   3  296.77    9.81
 -11  17  -3  101.99    4.82
  11 -17   3  101.09    3.75
 -12  18  -3  168.64    5.98
  12 -18   3  191.12    6.51
 -13  19  -3  184.52    7.14
  13 -19   3  171.58    6.96
 -14  20  -3   87.26    4.55
  14 -20   3   87.62    3.57
 -15  21  -3   45.33    3.03
  15 -21   3   59.25    3.84
  21 -16  -3   11.69    1.34
 -21  16   3   15.08    1.25
  20 -15  -3   56.39    3.21
 -20  15   3   55.77    2.94
  19 -14  -3   75.22    3.12
 -19  14   3   84.14    3.12
  18 -13  -3   44.70    2.41
 -18  13   3   42.38    2.23
  17 -12  -3  179.08    6.42
 -17  12   3  180.06    6.42
  16 -11  -3  244.30    7.94
 -16  11   3  232.17    7.67
  15 -10  -3  192.28    6.69
 -15  10   3  188.89    6.34
  14  -9  -3  590.95   16.69
 -14   9   3  589.07   16.77
  13  -8  -3  318.00    9.99
 -13   8   3  367.17   11.42
  12  -7  -3  160.07    5.71
 -12   7   3  170.87    5.98
  11  -6  -3  440.87   13.92
 -11   6   3  430.25   13.21
  10  -5  -3 1115.24   30.34
 -10   5   3 1168.33   30.87
   9  -4  -3  392.60   12.67
  -9   4   3  413.39   11.60
   8  -3  -3   69.15    3.30
  -8   3   3   59.25    2.59
   7  -2  -3 2751.93   70.04
  -7   2   3 2513.25   67.01
   6  -1  -3   55.05    2.41
  -6   1   3   48.18    2.41
   5   0  -3  297.39    9.73
  -5   0   3  305.87    9.81
   4   1  -3 1746.25   47.38
  -4  -1   3 1662.47   45.24
   3   2  -3   36.40    2.23
  -3  -2   3   40.60    2.32
   2   3  -3   42.38    2.77
  -2  -3   3   35.07    2.14
   1   4  -3 1814.07   47.20
  -1  -4   3 1770.79   46.84
   0   5  -3  324.34   10.53
   0  -5   3  328.00   11.06
  -1   6  -3   63.44    3.30
   1  -6   3   59.60    2.86
  -2   7  -3 3122.13   77.18
   2  -7   3 2822.50   99.67
  -3   8  -3   77.54    5.44
   3  -8   3   66.21    5.09
  -4   9  -3  456.39   13.38
   4  -9   3  476.74   14.45
  -5  10  -3 1373.38   34.80
   5 -10   3 1314.84   35.87
  -6  11  -3  541.07   15.97
   6 -11   3  549.81   16.06
  -7  12  -3  204.24    7.14
   7 -12   3  212.09    7.05
  -8  13  -3  448.10   12.22
   8 -13   3  496.01   14.54
  -9  14  -3  874.24   23.20
   9 -14   3  859.07   22.75
 -10  15  -3  272.14    7.85
  10 -15   3  279.46    8.83
 -11  16  -3  357.80   11.78
  11 -16   3  346.20   10.80
 -12  17  -3  281.15    9.73
  12 -17   3  291.15   10.26
 -13  18  -3   71.38    4.28
  13 -18   3   72.27    3.48
 -14  19  -3  141.51    4.91
  14 -19   3  137.68    5.35
 -15  20  -3  121.08    9.10
  15 -20   3  110.02    4.73
 -16  21  -3   25.07    1.87
  16 -21   3   27.84    1.87
 -21  17   3  148.83    6.87
  20 -16  -3  106.98    4.19
 -20  16   3  124.47    5.00
  19 -15  -3   24.27    1.87
 -19  15   3   16.77    1.25
  18 -14  -3  136.25    5.00
 -18  14   3  144.19    5.44
  17 -13  -3   69.24    3.12
 -17  13   3   89.58    3.84
  16 -12  -3  206.11    6.87
 -16  12   3  248.23    8.12
  15 -11  -3   71.47    3.30
 -15  11   3   82.53    3.21
  14 -10  -3  341.92   10.89
 -14  10   3  301.41    9.73
  13  -9  -3   14.90    1.78
 -13   9   3   22.49    1.61
  12  -8  -3  147.49    5.18
 -12   8   3  166.05    5.62
  11  -7  -3 1031.28   28.46
 -11   7   3 1061.89   29.18
  10  -6  -3  265.90    8.57
 -10   6   3  247.51    8.39
   9  -5  -3  398.04   11.78
  -9   5   3  425.16   12.49
   8  -4  -3 3065.02   77.18
  -8   4   3 3096.88   78.07
   7  -3  -3   40.06    2.32
  -7   3   3   47.74    2.50
   6  -2  -3   57.82    2.59
  -6   2   3   63.71    2.68
   5  -1  -3 1723.23   47.47
  -5   1   3 1747.06   45.06
   4   0  -3   25.52    2.05
  -4   0   3   26.86    2.05
   3   1  -3  218.16    7.05
  -3  -1   3  207.09    8.03
   2   2  -3 1416.29   36.58
  -2  -2   3 1463.14   39.44
   1   3  -3  230.56    7.85
  -1  -3   3  213.07    7.41
   0   4  -3   24.63    2.05
   0  -4   3   26.50    1.87
  -1   5  -3 1855.82   47.65
   1  -5   3 1863.68   68.97
  -2   6  -3   61.21    3.66
   2  -6   3   65.94    4.73
  -3   7  -3   42.11    3.66
   3  -7   3   54.43    2.94
  -4   8  -3 3308.79   81.02
   4  -8   3 3442.18   88.60
  -5   9  -3  444.35   13.38
   5  -9   3  481.65   14.90
  -6  10  -3  305.87    9.28
   6 -10   3  286.15    8.92
  -7  11  -3 1281.92   32.75
   7 -11   3 1255.24   34.53
  -8  12  -3  200.31    7.50
   8 -12   3  215.57    6.69
  -9  13  -3   19.81    2.50
   9 -13   3   32.03    2.59
 -10  14  -3  467.64   13.65
  10 -14   3  389.21   12.05
 -11  15  -3   98.33    4.46
  11 -15   3  113.85    4.55
 -12  16  -3  313.27    9.73
  12 -16   3  332.10   10.08
 -13  17  -3  107.79    4.28
  13 -17   3  130.45    5.44
 -14  18  -3  212.36    7.32
  14 -18   3  234.31    8.30
 -15  19  -3   42.11    2.86
  15 -19   3   31.41    2.50
 -16  20  -3  185.86    6.25
  16 -20   3  214.68    7.76
 -17  21  -3  260.10   10.08
  17 -21   3  252.51   14.99
  20 -17  -3   13.83    1.43
 -20  17   3   17.67    1.43
  19 -16  -3   99.13    5.00
 -19  16   3  124.11    4.73
  18 -15  -3   65.40    3.57
 -18  15   3   64.06    2.94
  17 -14  -3   61.57    3.12
 -17  14   3   65.58    3.21
  16 -13  -3  274.01    9.90
 -16  13   3  287.58    9.90
  15 -12  -3  273.93    8.74
 -15  12   3  247.25    8.39
  14 -11  -3   84.23    3.57
 -14  11   3   77.45    3.30
  13 -10  -3  489.76   15.08
 -13  10   3  441.94   13.38
  12  -9  -3 1112.03   30.52
 -12   9   3 1144.60   32.12
  11  -8  -3  113.85    4.02
 -11   8   3  101.54    4.19
  10  -7  -3  532.86   14.28
 -10   7   3  562.13   16.77
   9  -6  -3 1386.94   37.56
  -9   6   3 1452.34   38.01
   8  -5  -3   73.61    3.39
  -8   5   3   60.58    2.86
   7  -4  -3   38.19    2.32
  -7   4   3   48.18    2.32
   6  -3  -3 2102.62   54.34
  -6   3   3 1911.50   49.43
   5  -2  -3   38.90    2.32
  -5   2   3   38.01    2.23
   4  -1  -3  215.30    7.85
  -4   1   3  219.59    8.21
   3   0  -3 2209.96   57.73
  -3   0   3 1741.79   52.02
   2   1  -3  241.45    7.85
  -2  -1   3  236.54    8.30
   1   2  -3  258.31    9.64
  -1  -2   3  239.48    8.39
   0   3  -3 2185.34   58.44
   0  -3   3 2172.58   58.62
  -1   4  -3  220.48    7.14
   1  -4   3  205.67   10.89
  -2   5  -3   36.76    2.41
   2  -5   3   36.94    3.39
  -3   6  -3 2173.20   57.37
   3  -6   3 2012.06   52.20
  -4   7  -3   40.87    2.32
   4  -7   3   56.93    2.86
  -5   8  -3   71.65    3.21
   5  -8   3   65.22    2.59
  -6   9  -3 1501.51   38.90
   6  -9   3 1550.31   41.22
  -7  10  -3  618.25   17.04
   7 -10   3  680.44   19.18
  -8  11  -3  142.67    5.62
   8 -11   3  120.72    4.82
  -9  12  -3 1394.43   36.14
   9 -12   3 1356.42   36.58
 -10  13  -3  576.31   16.33
  10 -13   3  504.31   15.61
 -11  14  -3  105.11    4.28
  11 -14   3   96.99    4.19
 -12  15  -3  358.07   11.06
  12 -15   3  299.09    9.73
 -13  16  -3  361.28   11.24
  13 -16   3  366.10   11.15
 -14  17  -3   84.50    3.75
  14 -17   3   94.94    4.19
 -15  18  -3   85.84    4.28
  15 -18   3   93.96    4.28
 -16  19  -3  152.67    5.89
  16 -19   3  203.62    7.05
 -17  20  -3   18.38    2.05
  17 -20   3   24.00    1.96
  20 -18  -3   68.70    3.48
 -20  18   3   67.63    2.68
  19 -17  -3  174.26    6.42
 -19  17   3  166.14    5.62
  18 -16  -3    0.80    1.34
 -18  16   3    1.96    1.16
  17 -15  -3  238.32    8.03
 -17  15   3  248.59    7.94
  16 -14  -3  206.02    7.05
 -16  14   3  175.60    6.16
  15 -13  -3  341.56   10.08
 -15  13   3  341.65   10.08
  14 -12  -3  246.18    8.03
 -14  12   3  251.08    7.58
  13 -11  -3  499.85   14.10
 -13  11   3  501.19   15.17
  12 -10  -3  106.89    4.55
 -12  10   3  107.70    3.84
  11  -9  -3  156.59    5.80
 -11   9   3  141.78    5.26
  10  -8  -3 1713.60   46.22
 -10   8   3 1737.51   47.11
   9  -7  -3  507.34   15.88
  -9   7   3  491.01   14.63
   8  -6  -3  692.67   20.08
  -8   6   3  714.53   20.97
   7  -5  -3 2967.50   73.70
  -7   5   3 2699.28   68.17
   6  -4  -3   52.20    2.68
  -6   4   3   62.73    2.94
   5  -3  -3   40.51    2.41
  -5   3   3   36.23    2.05
   4  -2  -3 1471.17   38.81
  -4   2   3 1337.33   38.10
   3  -1  -3  239.39    8.12
  -3   1   3  238.68    8.30
   2   0  -3   81.29    3.93
  -2   0   3   80.13    3.66
  -1  -1   3 5159.26  136.25
   0   2  -3   84.41    3.84
   0  -2   3   82.09    3.12
  -1   3  -3  249.30   10.26
   1  -3   3  247.96   11.87
  -2   4  -3 1542.82   60.41
   2  -4   3 1364.81   36.94
  -3   5  -3   38.46    2.14
   3  -5   3   38.72    2.23
  -4   6  -3   59.16    3.30
   4  -6   3   70.49    3.12
  -5   7  -3 3018.00   76.38
   5  -7   3 2773.34   70.67
  -6   8  -3  750.31   21.15
   6  -8   3  752.36   21.41
  -7   9  -3  546.69   14.90
   7  -9   3  496.90   14.63
  -8  10  -3 1950.49   50.06
   8 -10   3 1871.62   49.79
  -9  11  -3  178.90    6.25
   9 -11   3  158.64    6.25
 -10  12  -3  119.65    4.10
  10 -12   3  117.33    4.82
 -11  13  -3  577.21   16.33
  11 -13   3  567.12   16.86
 -12  14  -3  270.89    9.01
  12 -14   3  305.33   10.35
 -13  15  -3  389.83   11.87
  13 -15   3  393.76   12.94
 -14  16  -3  249.30    8.48
  14 -16   3  217.53    8.03
 -15  17  -3  282.05    9.10
  15 -17   3  320.23    9.37
 -16  18  -3    0.62    1.78
  16 -18   3    2.23    1.96
 -17  19  -3  232.08    7.50
  17 -19   3  217.71    6.42
 -18  20  -3   93.87    4.46
  18 -20   3   84.23    4.10
  19 -18  -3   20.97    1.61
 -19  18   3   19.27    1.87
  18 -17  -3   92.17    3.84
 -18  17   3   91.46    3.66
  17 -16  -3  209.24    6.69
 -17  16   3  194.69    7.50
  16 -15  -3   83.07    4.37
 -16  15   3   91.10    3.93
  15 -14  -3  400.36   14.10
 -15  14   3  375.73   10.80
  14 -13  -3  997.64   28.11
 -14  13   3  946.87   24.36
  13 -12  -3  259.65    8.83
 -13  12   3  266.97    7.85
  12 -11  -3  203.44    6.96
 -12  11   3  162.04    5.98
  11 -10  -3 1186.80   31.85
 -11  10   3 1209.73   32.30
  10  -9  -3   29.62    2.23
 -10   9   3   39.44    1.96
   9  -8  -3  250.99    8.12
  -9   8   3  253.49    9.10
   8  -7  -3 2606.13   67.90
  -8   7   3 2811.35   72.99
   7  -6  -3  242.07    8.12
  -7   6   3  254.30    8.92
   6  -5  -3   56.93    3.30
  -6   5   3   60.67    2.94
   5  -4  -3 1741.97   45.59
  -5   4   3 1815.23   46.31
   4  -3  -3  214.86    7.14
  -4   3   3  221.82    8.30
   3  -2  -3  243.77    8.39
  -3   2   3  248.59    8.92
   1   0  -3   15.97    1.52
  -1   0   3   16.77    1.70
   0   1  -3   29.53    2.68
   0  -1   3   22.40    3.57
  -1   2  -3 5576.04  208.25
   1  -2   3 5567.74  203.35
  -2   3  -3  241.45    7.85
   2  -3   3  248.67    9.19
  -3   4  -3  218.78    7.58
   3  -4   3  222.53    7.67
  -4   5  -3 1869.21   48.90
   4  -5   3 1835.48   49.16
  -5   6  -3   51.22    2.59
   5  -6   3   60.05    2.94
  -6   7  -3  253.23    8.30
   6  -7   3  247.51    8.57
  -7   8  -3 2636.91   67.46
   7  -8   3 2687.68   68.88
  -8   9  -3  257.86    8.30
   8  -9   3  263.84    8.65
  -9  10  -3   30.16    2.05
   9 -10   3   39.88    2.32
 -10  11  -3 1275.85   34.17
  10 -11   3 1219.10   33.91
 -11  12  -3  226.28    7.85
  11 -12   3  175.15    6.16
 -12  13  -3  276.96    9.37
  12 -13   3  298.73   10.26
 -13  14  -3 1015.84   27.30
  13 -14   3 1079.64   29.27
 -14  15  -3  439.53   13.21
  14 -15   3  448.19   13.92
 -15  16  -3   89.67    4.02
  15 -16   3  102.70    3.84
 -16  17  -3  256.79    8.83
  16 -17   3  244.21    8.21
 -17  18  -3  109.66    4.82
  17 -18   3  105.38    4.37
 -18  19  -3   26.05    1.78
  18 -19   3   25.52    2.14
  19 -19  -3   31.85    2.23
 -19  19   3   37.30    2.32
  18 -18  -3   29.71    2.50
 -18  18   3   30.96    1.78
  17 -17  -3   17.13    1.70
 -17  17   3   15.35    1.78
  16 -16  -3  354.94   12.22
 -16  16   3  371.72   11.33
  15 -15  -3  382.34   11.87
 -15  15   3  388.40   11.42
  14 -14  -3   97.79    4.19
 -14  14   3   92.26    3.39
  13 -13  -3  829.90   23.11
 -13  13   3  812.32   21.33
  12 -12  -3 2353.80   82.53
 -12  12   3 2351.12   58.35
  11 -11  -3    6.51    1.78
 -11  11   3    8.74    1.34
  10 -10  -3  351.37   10.53
 -10  10   3  344.86   10.97
   9  -9  -3 1865.91   49.43
  -9   9   3 1862.96   47.38
   8  -8  -3   98.42    3.93
  -8   8   3  103.95    4.28
   7  -7  -3  283.56    9.28
  -7   7   3  275.35    9.28
   6  -6  -3  698.29   20.43
  -6   6   3  702.57   21.95
   5  -5  -3  328.44   10.62
  -5   5   3  325.23   10.17
   4  -4  -3   24.89    1.87
  -4   4   3   25.43    1.78
   3  -3  -3 2426.43   63.26
  -3   3   3 2273.94   59.25
   2  -2  -3   89.41    4.28
  -2   2   3   82.98    3.66
   1  -1  -3   14.72    1.78
  -1   1   3   22.13    2.05
  -1   1  -3   23.38    3.39
   1  -1   3   21.95    2.14
  -2   2  -3   85.93    3.66
   2  -2   3   85.39    4.28
  -3   3  -3 2378.33   61.66
  -4   4  -3   26.50    1.61
   4  -4   3   27.12    1.87
  -5   5  -3  306.58    9.73
   5  -5   3  310.60    9.81
  -6   6  -3  693.65   20.43
   6  -6   3  673.30   19.45
  -7   7  -3  277.67    9.10
   7  -7   3  266.16    8.57
  -8   8  -3   93.69    3.84
   8  -8   3  102.70    4.10
  -9   9  -3 2028.57   51.48
   9  -9   3 1882.86   49.70
 -10  10  -3  357.98   10.62
  10 -10   3  348.97   11.06
 -11  11  -3    8.57    1.34
  11 -11   3    6.42    1.52
 -12  12  -3 2529.22   62.82
  12 -12   3 2337.56   60.14
 -13  13  -3  846.05   22.93
  13 -13   3  819.55   22.75
 -14  14  -3   94.04    3.84
  14 -14   3   96.19    3.84
 -15  15  -3  393.85   12.22
  15 -15   3  409.82   13.03
 -16  16  -3  360.56   11.15
  16 -16   3  394.56   11.33
 -17  17  -3   18.92    2.05
  17 -17   3   16.33    1.96
 -18  18  -3   28.82    1.96
  18 -18   3   28.37    1.87
 -19  19  -3   32.39    2.14
  19 -19   3   34.71    2.05
  18 -19  -3   22.93    2.23
 -18  19   3   24.98    1.78
  17 -18  -3   98.51    4.46
 -17  18   3  109.57    5.09
  16 -17  -3  232.97    8.74
 -16  17   3  235.29    8.03
  15 -16  -3  104.48    4.46
 -15  16   3   87.62    3.66
  14 -15  -3  456.30   14.90
 -14  15   3  418.47   12.58
  13 -14  -3 1013.70   27.57
 -13  14   3 1079.91   29.80
  12 -13  -3  265.54    8.92
 -12  13   3  265.90    8.92
  11 -12  -3  173.81    6.25
 -11  12   3  227.62    7.85
  10 -11  -3 1260.59   33.28
 -10  11   3 1272.64   34.26
   9 -10  -3   38.46    2.86
  -9  10   3   28.55    1.78
   8  -9  -3  248.94    8.12
  -8   9   3  256.44    8.30
   7  -8  -3 2847.04   71.92
  -7   8   3 2766.56   70.58
   6  -7  -3  248.32    8.57
  -6   7   3  248.23    8.39
   5  -6  -3   59.78    3.30
  -5   6   3   60.32    2.86
   4  -5  -3 1848.60   48.54
  -4   5   3 1840.12   51.39
   3  -4  -3  225.48    7.41
  -3   4   3  214.59    6.69
   2  -3  -3  261.17    9.10
  -2   3   3  255.01    8.48
   1  -2  -3 6911.22  180.06
  -1   2   3 6229.71  221.37
   0  -1  -3   17.93    2.50
   0   1   3   17.93    2.41
  -1   0  -3   22.75    2.32
   1   0   3   15.53    1.87
  -2   1  -3 5553.46  156.77
  -3   2  -3  259.65    9.01
   3  -2   3  245.28    8.83
  -4   3  -3  220.48    8.12
   4  -3   3  204.95    7.23
  -5   4  -3 1746.88   45.42
   5  -4   3 1758.48   46.31
  -6   5  -3   55.14    2.77
   6  -5   3   54.70    3.03
  -7   6  -3  243.41    8.30
   7  -6   3  242.79    8.30
  -8   7  -3 2706.24   67.01
   8  -7   3 2595.51   65.76
  -9   8  -3  260.54    8.92
   9  -8   3  256.88    8.57
 -10   9  -3   37.30    2.05
  10  -9   3   33.46    2.14
 -11  10  -3 1162.80   29.62
  11 -10   3 1179.66   31.50
 -12  11  -3  170.96    5.89
  12 -11   3  215.13    7.41
 -13  12  -3  275.62    8.12
  13 -12   3  265.00    8.57
 -14  13  -3  970.70   26.05
  14 -13   3 1016.74   28.02
 -15  14  -3  426.50   12.05
  15 -14   3  399.38   12.05
 -16  15  -3   86.82    3.66
  16 -15   3   78.97    3.48
 -17  16  -3  211.91    7.76
  17 -16   3  209.06    7.32
 -18  17  -3   91.99    5.09
  18 -17   3   98.68    3.75
 -19  18  -3   23.91    1.96
  19 -18   3   22.93    1.96
  18 -20  -3   84.14    3.93
 -18  20   3   98.33    5.35
  17 -19  -3  211.38    8.30
 -17  19   3  234.13    7.14
  16 -18  -3   -1.43    1.96
 -16  18   3    1.16    1.52
  15 -17  -3  304.89   10.62
 -15  17   3  297.30    9.55
  14 -16  -3  212.36    7.58
 -14  16   3  251.08    8.57
  13 -15  -3  397.33   13.12
 -13  15   3  400.98   11.33
  12 -14  -3  294.89    9.73
 -12  14   3  266.70    9.01
  11 -13  -3  554.19   16.51
 -11  13   3  556.33   15.61
  10 -12  -3  113.05    4.37
 -10  12   3  135.27    5.00
   9 -11  -3  153.92    5.35
  -9  11   3  168.19    5.71
   8 -10  -3 1879.47   47.74
  -8  10   3 1913.11   51.66
   7  -9  -3  512.96   14.37
  -7   9   3  532.50   15.35
   6  -8  -3  779.66   20.97
  -6   8   3  719.43   20.88
   5  -7  -3 2982.76   74.24
  -5   7   3 2959.91   76.38
   4  -6  -3   67.99    3.39
  -4   6   3   60.14    3.30
   3  -5  -3   39.62    2.86
  -3   5   3   40.60    2.41
   2  -4  -3 1477.15   38.99
  -2   4   3 1559.23   42.56
   1  -3  -3  249.92   11.24
  -1   3   3  258.13   12.05
   0  -2  -3   82.89    5.18
   0   2   3   85.39    3.75
  -1  -1  -3 5937.32  162.04
  -2   0  -3   83.34    3.84
   2   0   3   79.50    3.66
  -3   1  -3  251.26    8.83
   3  -1   3  241.45    8.30
  -4   2  -3 1384.98   39.17
   4  -2   3 1472.15   39.35
  -5   3  -3   37.21    2.41
   5  -3   3   34.62    2.05
  -6   4  -3   60.41    2.68
   6  -4   3   54.52    2.50
  -7   5  -3 2769.95   71.83
   7  -5   3 2730.33   67.46
  -8   6  -3  715.33   20.08
   8  -6   3  666.08   18.83
  -9   7  -3  492.44   14.01
   9  -7   3  501.28   15.61
 -10   8  -3 1800.68   47.02
  10  -8   3 1744.11   44.70
 -11   9  -3  142.85    5.09
  11  -9   3  155.08    5.26
 -12  10  -3  105.29    3.84
  12 -10   3  118.76    4.91
 -13  11  -3  518.41   14.99
  13 -11   3  524.30   14.90
 -14  12  -3  275.00    7.94
  14 -12   3  251.98    7.67
 -15  13  -3  319.34    9.46
  15 -13   3  342.90   10.08
 -16  14  -3  186.93    5.98
  16 -14   3  216.46    7.50
 -17  15  -3  250.73    8.30
  17 -15   3  246.71    8.21
 -18  16  -3    0.80    1.25
  18 -16   3    1.61    1.43
 -19  17  -3  167.57    5.53
  19 -17   3  184.16    6.78
 -20  18  -3   64.33    3.12
  20 -18   3   71.11    3.21
  17 -20  -3   25.34    1.78
 -17  20   3   21.41    2.23
  16 -19  -3  167.48    6.87
 -16  19   3  145.89    5.35
  15 -18  -3   90.92    4.19
 -15  18   3   93.24    4.46
  14 -17  -3   86.82    4.19
 -14  17   3   81.82    3.39
  13 -16  -3  356.10   11.24
 -13  16   3  358.16   11.33
  12 -15  -3  297.57    9.19
 -12  15   3  355.92   11.33
  11 -14  -3   99.49    4.02
 -11  14   3  105.29    4.10
  10 -13  -3  516.89   21.95
 -10  13   3  587.56   16.33
   9 -12  -3 1351.25   35.87
  -9  12   3 1330.01   34.98
   8 -11  -3  113.32    4.19
  -8  11   3  140.35    5.35
   7 -10  -3  647.61   17.85
  -7  10   3  663.94   19.01
   6  -9  -3 1562.18   39.17
  -6   9   3 1496.24   40.06
   5  -8  -3   57.91    3.12
  -5   8   3   77.00    3.21
   4  -7  -3   54.87    2.86
  -4   7   3   42.03    2.23
   3  -6  -3 2111.64   54.07
  -3   6   3 2162.67   59.42
   2  -5  -3   43.90    2.50
  -2   5   3   38.37    2.59
   1  -4  -3  240.82   12.40
  -1   4   3  225.48   11.69
   0  -3  -3 2440.53   64.24
   0   3   3 2200.33   58.98
  -1  -2  -3  246.44    8.39
   1   2   3  257.95    9.01
  -2  -1  -3  258.22    9.46
   2   1   3  245.19    8.74
  -3   0  -3 2173.20   60.14
   3   0   3 2093.88   55.41
  -4   1  -3  222.44    7.85
   4  -1   3  204.33    7.50
  -5   2  -3   40.78    2.32
   5  -2   3   40.96    2.59
  -6   3  -3 1924.08   50.68
   6  -3   3 1931.22   53.98
  -7   4  -3   49.43    2.59
   7  -4   3   37.65    2.59
  -8   5  -3   60.05    2.59
   8  -5   3   69.15    3.21
  -9   6  -3 1489.37   39.97
   9  -6   3 1359.46   36.94
 -10   7  -3  609.33   16.77
  10  -7   3  544.19   15.88
 -11   8  -3  105.38    4.28
  11  -8   3  121.88    4.82
 -12   9  -3 1194.57   31.05
  12  -9   3 1144.96   31.41
 -13  10  -3  409.82   11.87
  13 -10   3  511.80   14.99
 -14  11  -3   80.13    3.30
  14 -11   3   84.85    3.48
 -15  12  -3  237.52    8.30
  15 -12   3  301.76    9.37
 -16  13  -3  286.42    9.37
  16 -13   3  281.15    9.73
 -17  14  -3   65.67    3.12
  17 -14   3   66.03    2.86
 -18  15  -3   69.86    3.30
  18 -15   3   66.65    2.77
 -19  16  -3  123.13    5.18
  19 -16   3  107.70    4.46
 -20  17  -3   12.94    1.52
  20 -17   3   13.38    1.25
 -17  21   3  234.67   14.90
  16 -20  -3  215.48    7.58
 -16  20   3  200.31    7.41
  15 -19  -3   31.76    3.03
 -15  19   3   42.83    2.32
  14 -18  -3  218.78    7.14
 -14  18   3  217.98    7.58
  13 -17  -3  127.68    5.35
 -13  17   3  104.31    4.46
  12 -16  -3  336.83   10.89
 -12  16   3  305.69    9.10
  11 -15  -3  105.38    4.19
 -11  15   3   96.99    3.84
  10 -14  -3  399.82   12.49
 -10  14   3  472.01   13.29
   9 -13  -3   28.55    2.14
  -9  13   3   19.18    1.61
   8 -12  -3  213.61    7.23
  -8  12   3  191.39    5.89
   7 -11  -3 1253.81   33.19
  -7  11   3 1253.72   33.28
   6 -10  -3  288.74    8.83
  -6  10   3  305.60    9.01
   5  -9  -3  469.33   13.56
  -5   9   3  464.16   13.92
   4  -8  -3 3605.56   88.42
  -4   8   3 3353.58   82.53
   3  -7  -3   54.16    2.86
  -3   7   3   36.40    3.39
   2  -6  -3   68.88    4.82
  -2   6   3   63.26    4.73
   1  -5  -3 1886.16   66.30
  -1   5   3 1814.42   48.45
   0  -4  -3   28.64    2.23
   0   4   3   27.57    2.23
  -1  -3  -3  224.05    7.41
   1   3   3  230.20    7.94
  -2  -2  -3 1561.02   40.87
   2   2   3 1413.97   38.37
  -3  -1  -3  216.55    8.12
   3   1   3  217.36    7.23
  -4   0  -3   27.12    1.96
   4   0   3   26.86    2.05
  -5   1  -3 1746.70   44.79
   5  -1   3 1766.42   49.34
  -6   2  -3   67.01    2.86
   6  -2   3   61.21    2.86
  -7   3  -3   48.54    2.41
   7  -3   3   34.35    1.96
  -8   4  -3 3109.01   77.45
   8  -4   3 2902.90   73.70
  -9   5  -3  444.17   13.47
   9  -5   3  375.82   12.85
 -10   6  -3  251.44    7.76
  10  -6   3  270.27    9.28
 -11   7  -3 1091.33   29.27
  11  -7   3  986.58   26.59
 -12   8  -3  163.64    5.44
  12  -8   3  155.34    5.80
 -13   9  -3   27.48    1.87
  13  -9   3   16.24    1.25
 -14  10  -3  314.79    9.55
  14 -10   3  364.13   12.22
 -15  11  -3   79.86    3.30
  15 -11   3   78.61    3.48
 -16  12  -3  242.87    7.76
  16 -12   3  215.04    7.41
 -17  13  -3   88.96    3.66
  17 -13   3   72.90    2.94
 -18  14  -3  148.65    5.44
  18 -14   3  151.60    5.62
 -19  15  -3   18.38    1.43
  19 -15   3   27.84    2.05
 -20  16  -3  127.50    4.46
  20 -16   3  105.47    3.75
 -21  17  -3  146.78    6.16
  21 -17   3  148.92   12.22
  16 -21  -3   28.82    2.23
 -16  21   3   23.20    1.78
  15 -20  -3  107.96    4.73
 -15  20   3  106.80    4.55
  14 -19  -3  142.41    5.44
 -14  19   3  134.46    5.35
  13 -18  -3   73.97    3.48
 -13  18   3   73.88    3.57
  12 -17  -3  279.55   10.53
 -12  17   3  308.99   10.08
  11 -16  -3  327.73   10.62
 -11  16   3  361.81   11.60
  10 -15  -3  268.75    7.85
 -10  15   3  285.53    8.03
   9 -14  -3  822.85   22.04
  -9  14   3  835.96   22.13
   8 -13  -3  481.82   13.29
  -8  13   3  439.71   12.94
   7 -12  -3  211.65    7.41
  -7  12   3  213.70    6.87
   6 -11  -3  539.20   15.61
  -6  11   3  514.03   14.28
   5 -10  -3 1363.29   36.05
  -5  10   3 1335.99   36.58
   4  -9  -3  475.93   14.63
  -4   9   3  454.52   13.21
   3  -8  -3   67.01    3.03
  -3   8   3   83.87    5.00
   2  -7  -3 3053.16  107.79
  -2   7   3 3054.94  108.41
   1  -6  -3   60.41    2.68
  -1   6   3   59.51    2.68
   0  -5  -3  340.40   11.15
   0   5   3  329.87   10.53
  -1  -4  -3 1884.02   51.22
   1   4   3 1906.50   51.39
  -2  -3  -3   39.44    2.23
   2   3   3   40.87    2.23
  -3  -2  -3   36.14    2.05
   3   2   3   37.65    1.96
  -4  -1  -3 1852.52   48.99
   4   1   3 1833.34   46.75
  -5   0  -3  316.49    9.46
   5   0   3  322.91   11.15
  -6   1  -3   52.73    2.59
   6  -1   3   49.52    2.32
  -7   2  -3 2772.63   68.26
   7  -2   3 2564.28   66.74
  -8   3  -3   56.21    2.41
   8  -3   3   65.22    3.12
  -9   4  -3  405.71   10.89
   9  -4   3  382.60   11.60
 -10   5  -3 1150.76   30.34
  10  -5   3 1169.49   31.68
 -11   6  -3  450.15   13.74
  11  -6   3  437.75   14.10
 -12   7  -3  166.68    5.98
  12  -7   3  156.68    5.53
 -13   8  -3  360.48   10.80
  13  -8   3  359.94   12.05
 -14   9  -3  572.75   15.79
  14  -9   3  659.38   18.65
 -15  10  -3  195.23    6.34
  15 -10   3  207.63    6.69
 -16  11  -3  231.19    7.32
  16 -11   3  262.06    8.74
 -17  12  -3  178.54    5.71
  17 -12   3  192.37    7.58
 -18  13  -3   42.56    2.41
  18 -13   3   44.26    2.50
 -19  14  -3   74.15    2.68
  19 -14   3   80.39    3.75
 -20  15  -3   56.75    2.68
  20 -15   3   58.53    3.03
 -21  16  -3   11.96    1.34
  21 -16   3   12.67    1.43
  15 -21  -3   59.42    3.66
 -15  21   3   44.43    2.86
  14 -20  -3   93.87    4.19
 -14  20   3   84.77    3.66
  13 -19  -3  162.12    6.16
 -13  19   3  197.01    7.58
  12 -18  -3  178.54    6.78
 -12  18   3  169.00    5.89
  11 -17  -3  104.84    4.02
 -11  17   3  105.73    4.19
  10 -16  -3  285.79    9.01
 -10  16   3  292.13    9.01
   9 -15  -3  939.38   24.45
  -9  15   3  969.54   25.52
   8 -14  -3  264.02    8.39
  -8  14   3  323.45   10.35
   7 -13  -3  247.16    7.94
  -7  13   3  247.07    7.76
   6 -12  -3  806.70   22.13
  -6  12   3  788.32   21.86
   5 -11  -3  558.83   15.88
  -5  11   3  540.45   15.79
   4 -10  -3  287.04    8.92
  -4  10   3  323.18   13.65
   3  -9  -3 1537.20   61.30
  -3   9   3 1568.43   59.60
   2  -8  -3  766.46   29.71
  -2   8   3  750.04   20.88
   1  -7  -3  257.42    8.65
  -1   7   3  252.33    8.39
   0  -6  -3  708.55   20.70
   0   6   3  702.39   20.52
  -1  -5  -3   57.37    3.03
   1   5   3   56.12    3.21
  -2  -4  -3   60.32    3.12
   2   4   3   67.37    3.12
  -3  -3  -3 2113.51   55.59
   3   3   3 1898.30   54.87
  -4  -2  -3   57.02    2.68
   4   2   3   64.42    2.77
  -5  -1  -3   53.98    2.59
   5   1   3   61.83    3.21
  -6   0  -3  669.38   18.29
   6   0   3  671.88   19.18
  -7   1  -3  217.71    6.87
   7  -1   3  230.03    7.58
  -8   2  -3  685.88   19.01
   8  -2   3  664.83   19.81
  -9   3  -3 1440.56   37.56
   9  -3   3 1300.75   35.24
 -10   4  -3  238.06    7.32
  10  -4   3  271.16    9.10
 -11   5  -3  428.29   12.67
  11  -5   3  430.43   13.38
 -12   6  -3  645.47   18.83
  12  -6   3  590.59   16.86
 -13   7  -3  186.04    6.07
  13  -7   3  195.76    6.51
 -14   8  -3  189.52    5.80
  14  -8   3  229.13    7.23
 -15   9  -3  632.97   17.49
  15  -9   3  674.02   18.83
 -16  10  -3  184.88    6.25
  16 -10   3  196.83    6.78
 -17  11  -3   63.35    2.77
  17 -11   3   66.30    3.03
 -18  12  -3  103.95    3.57
  18 -12   3   92.08    3.48
 -19  13  -3   84.94    4.46
  19 -13   3  101.63    3.84
 -20  14  -3   41.76    1.87
  20 -14   3   39.26    2.14
 -21  15  -3   26.14    1.70
  21 -15   3   21.24    1.25
  14 -21  -3  205.67    7.23
 -14  21   3  222.26    8.12
  13 -20  -3  135.09    5.98
 -13  20   3  114.75    4.73
  12 -19  -3   94.13    4.37
 -12  19   3   78.61    3.21
  11 -18  -3  207.54    6.60
 -11  18   3  215.66    7.32
  10 -17  -3  964.18   25.88
 -10  17   3  974.89   26.41
   9 -16  -3   91.64    4.46
  -9  16   3  126.52    4.46
   8 -15  -3  276.16    8.03
  -8  15   3  311.49    9.46
   7 -14  -3  354.41   11.06
  -7  14   3  324.07   10.53
   6 -13  -3  244.57    7.85
  -6  13   3  248.67    8.65
   5 -12  -3  207.27    7.14
  -5  12   3  205.22    7.50
   4 -11  -3 1283.44   33.19
  -4  11   3 1280.40   46.58
   3 -10  -3  660.46   27.39
  -3  10   3  672.32   27.93
   2  -9  -3  559.36   15.61
  -2   9   3  562.22   16.60
   1  -8  -3 2962.95   73.08
  -1   8   3 2799.31   70.85
   0  -7  -3  284.63    9.64
   0   7   3  283.65    8.48
  -1  -6  -3  255.10    8.21
   1   6   3  249.92    8.65
  -2  -5  -3 3042.18   75.13
   2   5   3 2623.80   71.65
  -3  -4  -3   44.08    2.41
   3   4   3   53.45    2.50
  -4  -3  -3   37.48    2.23
   4   3   3   50.59    2.41
  -5  -2  -3 2979.99   75.49
   5   2   3 2602.12   67.37
  -6  -1  -3  234.49    8.03
   6   1   3  226.90    7.41
  -7   0  -3  249.03    7.94
   7   0   3  255.46    9.01
  -8   1  -3 2592.93   63.71
   8  -1   3 2338.18   61.74
  -9   2  -3  455.68   13.29
   9  -2   3  456.84   13.29
 -10   3  -3  554.99   15.61
  10  -3   3  526.62   15.61
 -11   4  -3 1030.39   27.75
  11  -4   3  994.97   28.11
 -12   5  -3  164.80    5.62
  12  -5   3  162.12    5.98
 -13   6  -3  170.16    5.71
  13  -6   3  187.02    6.69
 -14   7  -3  231.63    7.58
  14  -7   3  226.64    7.67
 -15   8  -3  183.72    6.16
  15  -8   3  191.75    6.34
 -16   9  -3   50.77    2.32
  16  -9   3   78.43    3.48
 -17  10  -3  529.29   14.45
  17 -10   3  524.83   15.35
 -18  11  -3  109.75    3.93
  18 -11   3  109.57    4.37
 -19  12  -3   43.10    2.77
  19 -12   3   36.32    2.14
 -20  13  -3   54.43    2.50
  20 -13   3   45.33    2.05
 -21  14  -3   77.89    3.48
  21 -14   3   73.26    2.94
  14 -22  -3   18.47    2.41
 -14  22   3   19.09    2.41
  13 -21  -3   50.86    3.57
 -13  21   3   60.85    3.48
  12 -20  -3  193.26    6.60
 -12  20   3  203.26    6.25
  11 -19  -3  411.42   11.51
 -11  19   3  415.08   12.31
  10 -18  -3  163.82    6.25
 -10  18   3  155.25    5.62
   9 -17  -3  222.00    7.50
  -9  17   3  225.56    6.96
   8 -16  -3  879.06   23.38
  -8  16   3  970.43   24.89
   7 -15  -3  284.10    8.92
  -7  15   3  280.35    8.03
   6 -14  -3  251.35    7.94
  -6  14   3  321.39   10.08
   5 -13  -3  485.84   13.92
  -5  13   3  453.27   13.29
   4 -12  -3  220.30   10.26
  -4  12   3  196.83   10.26
   3 -11  -3  118.76    7.14
  -3  11   3  144.10    5.00
   2 -10  -3 2022.59   49.88
  -2  10   3 1988.77   50.86
   1  -9  -3  280.35    9.19
  -1   9   3  254.92    8.65
   0  -8  -3  103.68    4.02
   0   8   3  105.29    3.84
  -1  -7  -3 2826.88   71.47
   1   7   3 2875.42   73.52
  -2  -6  -3  722.91   19.81
   2   6   3  755.48   22.40
  -3  -5  -3   77.63    3.48
   3   5   3   63.62    2.86
  -4  -4  -3 3254.45   82.53
   4   4   3 3239.01   82.53
  -5  -3  -3   69.33    3.30
   5   3   3   60.67    2.86
  -6  -2  -3  670.09   19.01
   6   2   3  707.21   20.52
  -7  -1  -3 2584.09   65.94
   7   1   3 2508.52   66.03
  -8   0  -3   91.81    3.75
   8   0   3   92.35    3.75
  -9   1  -3  232.08    7.58
   9  -1   3  220.30    7.05
 -10   2  -3 1622.59   41.67
  10  -2   3 1682.46   43.99
 -11   3  -3   99.93    3.84
  11  -3   3  118.40    4.37
 -12   4  -3  164.09    5.62
  12  -4   3  153.29    5.53
 -13   5  -3  306.67    9.10
  13  -5   3  315.24   10.17
 -14   6  -3  175.95    5.89
  14  -6   3  213.34    7.05
 -15   7  -3  178.63    5.89
  15  -7   3  181.40    5.80
 -16   8  -3  496.28   13.92
  16  -8   3  532.24   14.90
 -17   9  -3  110.46    4.02
  17  -9   3  130.18    4.82
 -18  10  -3   76.38    3.03
  18 -10   3   67.19    2.86
 -19  11  -3  170.51    5.18
  19 -11   3  166.50    5.98
 -20  12  -3   72.72    2.86
  20 -12   3   76.82    3.03
 -21  13  -3   20.52    1.34
  21 -13   3   19.45    1.25
 -22  14  -3    5.00    0.71
  22 -14   3    3.30    0.98
  13 -22  -3  141.07    7.14
 -13  22   3  134.64    5.89
  12 -21  -3   22.31    2.41
 -12  21   3   23.56    1.96
  11 -20  -3  106.89    4.02
 -11  20   3   95.12    4.28
  10 -19  -3  326.84   10.53
 -10  19   3  340.93    9.81
   9 -18  -3  420.26   12.40
  -9  18   3  472.37   13.83
   8 -17  -3  228.33    7.58
  -8  17   3  231.36    7.58
   7 -16  -3   88.07    3.66
  -7  16   3  127.95    4.10
   6 -15  -3  992.11   24.89
  -6  15   3 1028.52   26.68
   5 -14  -3  885.75   23.11
  -5  14   3  878.97   35.07
  -4  13   3   21.15    3.48
   3 -12  -3 1467.78   37.21
  -3  12   3 1479.64   39.53
   2 -11  -3  166.05    5.80
  -2  11   3  183.81    5.98
   1 -10  -3   41.67    2.59
  -1  10   3   29.71    2.14
   0  -9  -3 2021.52   50.15
   0   9   3 2031.96   50.59
  -1  -8  -3  252.96    7.67
   1   8   3  274.01    8.48
  -2  -7  -3  533.22   16.42
   2   7   3  532.59   16.15
  -3  -6  -3 1465.19   39.26
   3   6   3 1565.39   42.38
  -4  -5  -3  424.36   12.94
   4   5   3  450.15   13.83
  -5  -4  -3  409.46   12.22
   5   4   3  440.69   13.12
  -6  -3  -3 1408.17   37.39
   6   3   3 1457.43   38.99
  -7  -2  -3  497.17   14.19
   7   2   3  469.69   13.74
  -8  -1  -3  231.90    7.50
   8   1   3  234.31    7.67
  -9   0  -3 1658.01   42.20
   9   0   3 1760.26   46.58
 -10   1  -3   34.35    1.87
  10  -1   3   25.96    1.52
 -11   2  -3  129.91    4.73
  11  -2   3  132.06    5.26
 -12   3  -3  985.24   27.30
  12  -3   3 1091.60   29.27
 -13   4  -3   21.68    1.61
  13  -4   3   14.90    1.25
 -14   5  -3  507.88   14.28
  14  -5   3  521.98   15.17
 -15   6  -3  583.36   16.15
  15  -6   3  615.40   17.67
 -16   7  -3   48.90    2.05
  16  -7   3   66.03    2.59
 -17   8  -3  108.14    3.93
  17  -8   3  113.50    3.93
 -18   9  -3  181.75    5.89
  18  -9   3  195.50    6.25
 -19  10  -3  127.68    4.28
  19 -10   3  132.59    4.46
 -20  11  -3   28.46    1.61
  20 -11   3   26.05    1.25
 -21  12  -3    5.18    0.62
  21 -12   3    5.80    0.62
 -22  13  -3   25.34    1.16
  22 -13   3   23.91    0.98
  12 -22  -3  182.38    7.58
 -12  22   3  192.64    6.07
  11 -21  -3   98.33    4.19
 -11  21   3  113.41    4.55
  10 -20  -3  221.37    7.41
 -10  20   3  202.81    6.60
   9 -19  -3  326.75    9.90
  -9  19   3  338.88   10.44
   8 -18  -3  166.94    5.80
  -8  18   3  166.14    6.07
   7 -17  -3 1027.18   26.59
  -7  17   3 1044.67   26.95
   6 -16  -3  298.64    8.92
  -6  16   3  314.70    9.46
   5 -15  -3  281.15   12.31
  -5  15   3  317.02   13.12
   4 -14  -3  433.82   17.58
  -4  14   3  511.71   14.63
   3 -13  -3  534.65   14.81
  -3  13   3  645.55   17.93
   2 -12  -3  126.52    5.09
  -2  12   3  144.10    5.98
   1 -11  -3 1371.68   36.23
  -1  11   3 1401.75   37.03
   0 -10  -3  390.99   11.51
   0  10   3  391.62   11.33
  -1  -9  -3   27.39    1.96
   1   9   3   42.92    2.23
  -2  -8  -3 1869.39   47.38
   2   8   3 1884.47   47.83
  -3  -7  -3  617.98   17.58
   3   7   3  650.73   19.36
  -4  -6  -3  292.84    9.10
   4   6   3  269.46    8.92
  -5  -5  -3 1245.60   34.26
   5   5   3 1224.28   33.91
  -6  -4  -3  270.27    9.10
   6   4   3  259.74    8.21
  -7  -3  -3  540.89   15.44
   7   3   3  598.44   16.95
  -8  -2  -3 1615.80   41.85
   8   2   3 1680.85   42.65
  -9  -1  -3   23.73    1.70
   9   1   3   37.83    1.87
 -10   0  -3  311.67    9.19
  10   0   3  313.01    9.01
 -11   1  -3  992.65   26.41
  11  -1   3  953.56   26.32
 -12   2  -3   88.42    3.57
  12  -2   3   89.14    3.57
 -13   3  -3  338.17   10.17
  13  -3   3  382.96   12.40
 -14   4  -3  225.48    6.96
  14  -4   3  299.62    9.28
 -15   5  -3  146.78    4.55
  15  -5   3  162.12    5.53
 -16   6  -3  151.95    4.73
  16  -6   3  158.29    5.53
 -17   7  -3  457.73   12.40
  17  -7   3  415.17   12.49
 -18   8  -3   67.01    3.57
  18  -8   3   58.44    2.41
 -19   9  -3  102.16    3.39
  19  -9   3  108.95    3.39
 -20  10  -3   57.37    1.87
  11 -22  -3  101.54    4.55
 -11  22   3  114.66    4.91
  10 -21  -3   92.35    4.46
 -10  21   3  114.03    4.64
   9 -20  -3  107.52    4.19
  -9  20   3  102.70    4.37
   8 -19  -3  426.32   12.40
  -8  19   3  418.29   12.05
   7 -18  -3  237.34    7.67
  -7  18   3  235.29    7.85
   6 -17  -3  117.42    5.00
  -6  17   3  112.87    7.14
   5 -16  -3  384.03   16.77
  -5  16   3  391.44   18.47
   4 -15  -3  126.79    5.26
  -4  15   3  111.18    4.37
   3 -14  -3  105.91    4.19
  -3  14   3  118.67    4.64
   2 -13  -3  633.15   18.56
  -2  13   3  663.76   18.65
   1 -12  -3  191.12    6.42
  -1  12   3  259.56    8.74
   0 -11  -3    8.65    1.96
   0  11   3    8.39    1.78
  -1 -10  -3 1331.89   34.08
   1  10   3 1340.81   35.42
  -2  -9  -3  170.16    6.25
   2   9   3  149.81    4.82
  -3  -8  -3  125.99    4.46
   3   8   3  118.31    3.84
  -4  -7  -3 1169.76   31.14
   4   7   3 1196.80   32.03
  -5  -6  -3  443.10   12.67
   5   6   3  489.05   14.81
  -6  -5  -3  451.75   13.29
   6   5   3  464.07   13.74
  -7  -4  -3 1097.58   29.44
   7   4   3 1115.24   30.43
  -8  -3  -3  118.40    4.46
   8   3   3   94.40    3.66
  -9  -2  -3  144.90    5.71
   9   2   3  134.20    4.82
 -10  -1  -3 1023.61   28.28
  10   1   3 1088.03   29.89
 -11   0  -3    7.50    1.16
  11   0   3    7.67    1.07
 -12   1  -3  137.41    5.09
  12  -1   3  180.59    5.98
 -13   2  -3  391.35   12.05
  13  -2   3  407.94   12.76
 -14   3  -3   58.26    2.41
  14  -3   3   69.42    2.94
 -15   4  -3   64.96    2.68
  15  -4   3   58.00    2.41
 -16   5  -3  166.41    5.09
  16  -5   3  178.10    5.71
 -17   6  -3   45.95    1.78
  17  -6   3   45.06    1.61
 -18   7  -3   71.56    2.23
  10 -22  -3  201.03    6.96
 -10  22   3  213.52    8.39
   9 -21  -3   22.75    2.77
  -9  21   3   26.95    2.05
   8 -20  -3  215.04    7.05
  -8  20   3  214.86    6.87
   7 -19  -3  110.11    4.73
  -7  19   3   92.53    3.57
   6 -18  -3  204.60    6.60
  -6  18   3  183.09    9.64
   5 -17  -3  302.84   13.12
  -5  17   3  340.93   10.08
   4 -16  -3  365.12   10.26
  -4  16   3  357.44   10.35
   3 -15  -3  345.22   10.17
  -3  15   3  394.74   11.24
   2 -14  -3  330.32    8.92
  -2  14   3  328.44    9.28
   1 -13  -3  321.48    9.99
  -1  13   3  326.84   10.35
   0 -12  -3 2639.14   65.58
   0  12   3 2696.87   66.47
  -1 -11  -3  239.93    7.58
   1  11   3  184.88    6.60
  -2 -10  -3  124.38    4.55
   2  10   3  118.14    4.19
  -3  -9  -3 1319.22   33.28
   3   9   3 1314.93   33.91
  -4  -8  -3  176.04    5.98
   4   8   3  193.53    5.80
  -5  -7  -3  180.51    5.89
   5   7   3  188.63    6.42
  -6  -6  -3  634.58   17.67
   6   6   3  723.98   21.41
  -7  -5  -3  171.76    6.69
   7   5   3  187.29    6.42
  -8  -4  -3  158.82    5.53
   8   4   3  179.70    6.16
  -9  -3  -3 1110.78   29.44
   9   3   3 1129.16   30.87
 -10  -2  -3   90.92    3.48
  10   2   3   95.29    3.84
 -11  -1  -3  167.75    6.16
  11   1   3  134.20    4.82
 -12   0  -3 1785.60   46.22
  12   0   3 1836.73   45.77
 -13   1  -3  198.71    6.60
  13  -1   3  198.26    6.60
 -14   2  -3  188.18    6.25
  14  -2   3  162.30    5.80
 -15   3  -3  176.22    5.53
  15  -3   3  184.34    5.53
 -16   4  -3  165.16    5.18
  16  -4   3  134.38    4.28
   9 -22  -3  154.09    6.16
  -9  22   3  147.22    5.98
   8 -21  -3   69.51    3.57
  -8  21   3   72.36    3.03
  -7  20   3  128.58    6.34
   6 -19  -3  194.51    9.55
  -6  19   3  231.36    6.96
   5 -18  -3   83.16    3.84
  -5  18   3   79.32    3.75
   4 -17  -3  146.42    5.26
  -4  17   3  125.90    5.09
   3 -16  -3  432.75   13.21
  -3  16   3  426.41   12.58
   2 -15  -3  455.41   13.56
  -2  15   3  462.37   12.67
   1 -14  -3 1205.81   32.92
  -1  14   3 1263.18   31.85
   0 -13  -3  956.42   25.43
   0  13   3 1003.44   26.59
  -1 -12  -3  302.66    8.83
   1  12   3  323.18   10.44
  -2 -11  -3  616.47   17.04
   2  11   3  608.53   17.13
  -3 -10  -3  577.12   16.06
   3  10   3  471.29   13.92
  -4  -9  -3   18.29    2.23
   4   9   3   26.14    2.05
  -5  -8  -3  392.69   12.22
   5   8   3  442.03   13.29
  -6  -7  -3  207.36    7.14
   6   7   3  213.16    6.51
  -7  -6  -3  192.02    6.16
   7   6   3  206.56    6.78
  -8  -5  -3  335.05   10.62
   8   5   3  408.03   12.05
  -9  -4  -3   11.96    1.43
   9   4   3   27.84    1.70
 -10  -3  -3  426.32   12.58
  10   3   3  397.42   11.69
 -11  -2  -3  423.38   12.13
  11   2   3  448.72   13.03
 -12  -1  -3  201.83    6.69
  12   1   3  210.22    6.96
 -13   0  -3  557.93   15.97
  13   0   3  645.73   18.11
 -14   1  -3  629.32   17.58
  14  -1   3  659.74   18.83
 -15   2  -3  219.23    6.42
  15  -2   3  202.90    6.51
 -16   3  -3  173.46    7.05
   8 -22  -3   16.69    5.44
  -8  22   3   21.59    3.48
   6 -20  -3  101.81    7.32
   5 -19  -3  171.14    6.42
  -5  19   3  163.64    6.07
   4 -18  -3  263.93    8.74
  -4  18   3  256.88    8.30
   3 -17  -3   97.79    4.28
  -3  17   3  104.93    4.46
   2 -16  -3  252.78    8.12
  -2  16   3  294.80    8.92
   1 -15  -3  532.42   14.28
  -1  15   3  532.24   15.70
   0 -14  -3  116.26    4.91
   0  14   3  117.78    4.10
  -1 -13  -3 1168.07   30.78
   1  13   3 1190.28   30.87
  -2 -12  -3  298.55    9.55
   2  12   3  321.04    9.81
  -3 -11  -3  101.27    3.93
   3  11   3   97.26    3.39
  -4 -10  -3  430.34   12.13
   4  10   3  355.75   10.62
  -5  -9  -3  732.46   29.18
   5   9   3  738.08   19.90
  -6  -8  -3  271.07    8.57
   6   8   3  221.19    7.05
  -7  -7  -3  256.17    8.30
   7   7   3  290.34    9.01
  -8  -6  -3  238.68    7.76
   8   6   3  210.49    6.60
  -9  -5  -3  603.62   17.40
   9   5   3  645.38   18.38
 -10  -4  -3  337.45   10.71
  10   4   3  311.40    9.10
 -11  -3  -3   74.50    2.94
  11   3   3   76.91    3.03
 -12  -2  -3  187.47    6.42
  12   2   3  216.46    6.96
 -13  -1  -3  656.08   18.11
  13   1   3  687.94   18.65
 -14   0  -3   57.02    2.59
  14   0   3   59.60    2.59
 -15   1  -3  233.06    6.96
  15  -1   3  217.09    7.05
   6 -21  -3   66.47    5.44
  -6  21   3   53.98    4.73
   5 -20  -3  128.93    4.91
  -5  20   3  137.59    5.18
   4 -19  -3   35.16    2.59
  -4  19   3   54.07    2.94
   3 -18  -3  118.94    4.55
  -3  18   3  117.78    4.37
   2 -17  -3  374.22   10.62
  -2  17   3  366.81   10.62
   1 -16  -3  133.57    5.98
  -1  16   3  123.31    5.35
   0 -15  -3  501.90   14.37
   0  15   3  482.09   13.03
  -1 -14  -3  504.13   13.74
   1  14   3  531.79   15.35
  -2 -13  -3  413.74   12.13
   2  13   3  431.50   12.58
  -3 -12  -3  351.64   10.89
   3  12   3  309.62    9.19
  -4 -11  -3   87.44    3.75
   4  11   3  102.34    4.02
  -5 -10  -3  239.48    8.21
   5  10   3  245.11    7.94
  -6  -9  -3  801.43   22.04
   6   9   3  813.75   23.29
  -7  -8  -3  230.47    7.67
   7   8   3  228.87    7.23
  -8  -7  -3  215.04    6.78
   8   7   3  228.96    7.67
  -9  -6  -3  712.56   20.34
   9   6   3  712.21   19.18
 -10  -5  -3  187.91    8.21
  10   5   3  199.06    6.25
 -11  -4  -3   66.92    4.64
  11   4   3   77.81    3.21
 -12  -3  -3  226.46    7.14
  12   3   3  199.15    6.42
 -13  -2  -3  231.28    7.58
  13   2   3  246.53    7.58
 -14  -1  -3  254.21    7.94
  14   1   3  280.89    9.37
 -15   0  -3  195.14    6.16
  15   0   3  189.70    5.89
   5 -21  -3   43.19    2.94
  -5  21   3   29.89    2.41
   4 -20  -3  278.83    9.19
  -4  20   3  263.04    8.30
   3 -19  -3  223.51    7.58
  -3  19   3  197.55    6.87
   2 -18  -3    1.52    2.77
  -2  18   3   -2.50    2.14
   1 -17  -3  298.28    9.99
  -1  17   3  302.57    9.46
   0 -16  -3  477.81   13.38
   0  16   3  489.41   13.74
  -1 -15  -3  109.84    5.18
   1  15   3  120.46    4.73
  -2 -14  -3  268.93    8.57
   2  14   3  242.16    7.94
  -3 -13  -3  363.87   10.80
   3  13   3  363.87   11.24
  -4 -12  -3  286.06    9.01
   4  12   3  299.98    9.46
  -5 -11  -3  322.38   10.97
   5  11   3  322.82   10.26
  -6 -10  -3  234.93    7.85
   6  10   3  241.18    7.32
  -7  -9  -3   88.87    4.28
   7   9   3   70.22    3.30
  -8  -8  -3  674.82   17.58
   8   8   3  667.24   18.02
  -9  -7  -3   88.07    3.66
   9   7   3   64.78    2.77
 -10  -6  -3  188.36    6.34
  10   6   3  194.34    6.34
 -11  -5  -3  237.61    7.67
  11   5   3  221.01    7.05
 -12  -4  -3  182.11    6.16
  12   4   3  209.77    6.69
 -13  -3  -3  217.36    6.96
  13   3   3  221.91    7.14
 -14  -2  -3  121.97    4.28
  14   2   3  111.44    3.75
 -15  -1  -3   43.81    1.70
  15   1   3   45.77    1.96
   4 -21  -3  352.80   15.88
  -4  21   3  344.77   16.42
   3 -20  -3   29.98    3.03
  -3  20   3   23.73    2.68
   2 -19  -3  303.82    9.55
  -2  19   3  318.27   10.17
   1 -18  -3  143.39    5.18
  -1  18   3  150.35    5.09
   0 -17  -3   23.29    2.59
   0  17   3   27.21    2.23
  -1 -16  -3  298.82    9.28
   1  16   3  299.00    9.46
  -2 -15  -3  327.64    9.81
   2  15   3  366.28   11.42
  -3 -14  -3   92.08    4.10
   3  14   3   95.83    4.28
  -4 -13  -3   97.44    4.37
   4  13   3  122.60    4.73
  -5 -12  -3  255.54    8.03
   5  12   3  239.13    7.58
  -6 -11  -3   84.32    3.75
   6  11   3   83.87    3.84
  -7 -10  -3  737.73   19.54
   7  10   3  740.76   19.90
  -8  -9  -3  160.52    5.80
   8   9   3  167.57    5.53
  -9  -8  -3  142.49    5.35
   9   8   3  158.11    5.62
 -10  -7  -3  638.68   18.02
  10   7   3  631.72   16.86
 -11  -6  -3   63.17    2.94
  11   6   3   64.78    2.86
 -12  -5  -3  154.54    5.09
  12   5   3  172.39    5.80
 -13  -4  -3   53.89    2.68
  13   4   3   75.57    3.03
 -14  -3  -3   44.52    1.87
  14   3   3   47.83    2.23
 -15  -2  -3  120.55    4.19
  15   2   3  118.31    4.46
   2 -20  -3  130.72    5.44
  -2  20   3  138.66    5.53
   1 -19  -3   35.51    2.77
  -1  19   3   37.30    2.50
   0 -18  -3   43.72    3.12
   0  18   3   43.27    3.03
  -1 -17  -3  134.64    5.09
   1  17   3  135.89    5.62
  -2 -16  -3    1.78    2.14
   2  16   3   -0.36    1.70
  -3 -15  -3   99.76    4.82
   3  15   3  101.63    4.19
  -4 -14  -3  194.78    6.78
   4  14   3  219.68    8.03
  -5 -13  -3   59.07    2.86
   5  13   3   71.02    3.30
  -6 -12  -3  141.51    4.55
   6  12   3  152.40    5.71
  -7 -11  -3  146.51    5.62
   7  11   3  167.75    6.07
  -8 -10  -3  102.70    4.19
   8  10   3  112.43    4.28
  -9  -9  -3  297.48    9.28
   9   9   3  280.44    9.01
 -10  -8  -3   89.58    3.66
  10   8   3   95.65    3.39
 -11  -7  -3  130.36    4.73
  11   7   3  134.46    5.26
 -12  -6  -3   88.87    3.57
  12   6   3  106.45    3.84
 -13  -5  -3   38.19    1.96
  13   5   3   43.99    2.05
 -14  -4  -3  100.83    3.57
  14   4   3  104.31    3.84
 -15  -3  -3   35.87    1.61
  15   3   3   37.30    1.61
 -16  -2  -3    0.09    0.36
   0 -19  -3   56.66    3.12
   0  19   3   55.50    2.59
  -1 -18  -3   38.19    2.68
   1  18   3   33.01    2.50
  -2 -17  -3  282.49    8.92
   2  17   3  268.84    8.30
  -3 -16  -3  161.41    6.96
   3  16   3  195.05    7.14
  -4 -15  -3   38.72    2.68
   4  15   3   33.01    2.50
  -5 -14  -3  125.99    4.64
   5  14   3  134.38    4.91
  -6 -13  -3  169.89    6.25
   6  13   3  141.78    5.09
  -7 -12  -3   63.89    3.57
   7  12   3   75.04    3.93
  -8 -11  -3  273.30    9.37
   8  11   3  273.93    8.57
  -9 -10  -3  218.43    7.41
   9  10   3  222.89    8.74
 -10  -9  -3  201.03    7.05
  10   9   3  210.31    7.41
 -11  -8  -3  218.69    7.41
  11   8   3  242.61    7.41
 -12  -7  -3   41.49    2.68
  12   7   3   49.52    2.41
 -13  -6  -3   91.10    3.66
  13   6   3   84.85    3.30
 -14  -5  -3   54.87    2.23
  14   5   3   57.11    2.94
 -15  -4  -3   16.95    1.25
  15   4   3    9.64    0.89
 -16  -3  -3   40.33    1.52
  16   3   3   46.58    1.43
  -2 -18  -3  121.88    5.26
   2  18   3  113.94    4.82
  -3 -17  -3   19.01    1.87
   3  17   3   26.32    1.78
  -4 -16  -3  198.35    7.67
   4  16   3  220.57    7.58
  -5 -15  -3  106.27    5.09
   5  15   3  105.82    5.26
  -6 -14  -3   70.67    3.48
   6  14   3   78.34    3.30
  -7 -13  -3   77.89    3.39
   7  13   3  105.82    3.93
  -8 -12  -3  144.90    5.53
   8  12   3  140.71    5.18
  -9 -11  -3   62.28    2.59
   9  11   3   70.85    2.77
 -10 -10  -3  104.22    4.02
  10  10   3  134.64    4.91
 -11  -9  -3   52.82    2.68
  11   9   3   58.80    2.50
 -12  -8  -3  100.38    3.93
  12   8   3  100.83    4.02
 -13  -7  -3   51.13    2.32
  13   7   3   57.73    2.86
 -14  -6  -3   33.73    2.14
  14   6   3   36.14    1.87
 -15  -5  -3   38.37    1.78
  15   5   3   37.92    1.78
 -16  -4  -3   47.38    1.70
  16   4   3   47.20    1.52
  -4 -17  -3  266.88   12.67
   4  17   3  269.91   13.92
  -5 -16  -3   21.41    2.23
   5  16   3   29.44    2.05
  -6 -15  -3   39.44    2.86
   6  15   3   44.08    2.50
  -7 -14  -3  158.02    5.89
   7  14   3  165.07    6.96
  -8 -13  -3   45.06    2.86
   8  13   3   41.31    2.68
  -9 -12  -3   16.77    1.96
   9  12   3   14.99    1.43
 -10 -11  -3   61.48    2.94
  10  11   3   51.84    2.68
 -11 -10  -3   55.95    2.77
  11  10   3   50.06    2.68
 -12  -9  -3   11.15    1.25
  12   9   3    9.55    1.16
 -13  -8  -3   25.79    1.61
  13   8   3   25.70    1.61
 -14  -7  -3   72.63    3.12
  14   7   3   72.10    2.59
 -15  -6  -3   13.92    1.16
  15   6   3   18.38    1.07
 -16  -5  -3    3.75    0.54
  16   5   3    6.42    0.45
  -8 -14  -3   10.89    1.96
   8  14   3   13.21    1.78
  -9 -13  -3   76.73    3.75
   9  13   3   80.93    3.84
 -10 -12  -3  101.00    3.93
  10  12   3   96.54    4.55
 -11 -11  -3   47.02    2.23
  11  11   3   43.99    2.23
 -12 -10  -3   83.34    3.84
  12  10   3   80.93    3.48
 -13  -9  -3   52.47    2.59
  13   9   3   58.98    2.59
 -14  -8  -3    6.25    0.98
  14   8   3    5.80    1.07
 -14  -7   4   32.84    2.14
  13   8  -4   10.44    1.25
 -13  -8   4   12.85    1.43
  12   9  -4    2.41    0.98
 -12  -9   4    3.39    1.16
  11  10  -4   18.47    1.43
 -11 -10   4   24.27    1.96
  10  11  -4   22.66    1.96
 -10 -11   4   27.48    2.14
   9  12  -4    3.84    1.16
  -9 -12   4    7.41    1.52
   8  13  -4   15.70    1.96
  -8 -13   4   20.97    2.14
   7  14  -4   56.21    6.96
  -7 -14   4   59.42    3.66
  16   4  -4   25.43    1.34
 -16  -4   4   24.00    1.34
  15   5  -4   24.18    1.52
 -15  -5   4   30.34    1.52
  14   6  -4   19.18    2.05
 -14  -6   4   22.66    1.61
  13   7  -4   23.20    1.70
 -13  -7   4   22.31    1.61
  12   8  -4   59.87    2.86
 -12  -8   4   56.48    2.86
  11   9  -4   28.37    1.78
 -11  -9   4   25.43    1.61
  10  10  -4   47.65    2.50
 -10 -10   4   34.26    1.96
   9  11  -4   31.85    2.14
  -9 -11   4   31.05    2.14
   8  12  -4   68.26    2.94
  -8 -12   4   77.18    3.39
   7  13  -4   41.40    2.59
  -7 -13   4   42.20    2.32
   6  14  -4   39.08    2.77
  -6 -14   4   46.22    2.23
   5  15  -4   73.97    4.37
  -5 -15   4   78.25    3.93
   4  16  -4   97.97    4.91
  -4 -16   4   86.10    4.28
  16   3  -4   31.23    1.52
 -16  -3   4   28.82    1.52
  15   4  -4   13.21    1.52
 -15  -4   4   21.68    1.34
  14   5  -4   48.36    2.41
 -14  -5   4   50.41    2.50
  13   6  -4   59.96    2.94
 -13  -6   4   70.40    3.21
  12   7  -4   29.89    2.05
 -12  -7   4   24.98    2.05
  11   8  -4  127.95    5.09
 -11  -8   4  128.04    4.73
  10   9  -4  116.98    5.09
 -10  -9   4  127.77    5.00
   9  10  -4  122.69    4.19
  -9 -10   4  124.20    5.00
   8  11  -4  168.01    5.62
  -8 -11   4  148.83    5.26
   7  12  -4   41.40    2.68
  -7 -12   4   33.46    2.50
   6  13  -4  104.93    5.26
  -6 -13   4  113.41    4.91
   5  14  -4  101.81    4.28
  -5 -14   4   97.08    4.55
   4  15  -4   41.67    3.21
  -4 -15   4   48.99    3.21
   3  16  -4  123.76    4.91
  -3 -16   4  104.13    4.28
   2  17  -4  207.27    6.96
  -2 -17   4  220.39    8.12
   1  18  -4   24.98    2.94
  -1 -18   4   27.75    3.12
  16   2  -4    0.62    0.62
 -16  -2   4    0.27    0.62
  15   3  -4   27.30    1.70
 -15  -3   4   31.14    1.78
  14   4  -4   69.42    3.12
 -14  -4   4   67.81    2.77
  13   5  -4   29.80    2.05
 -13  -5   4   28.28    1.96
  12   6  -4   72.18    3.12
 -12  -6   4   67.28    3.12
  11   7  -4  100.11    4.73
 -11  -7   4   88.78    3.48
  10   8  -4   88.69    4.02
 -10  -8   4   83.25    3.48
   9   9  -4  212.27    7.85
  -9  -9   4  193.44    5.71
   8  10  -4  103.24    4.64
  -8 -10   4  101.18    4.55
   7  11  -4  133.57    5.26
  -7 -11   4  126.17    4.46
   6  12  -4  105.73    4.46
  -6 -12   4   97.17    4.73
   5  13  -4   59.51    3.30
  -5 -13   4   51.75    2.86
   4  14  -4  128.49    6.07
  -4 -14   4  128.04    5.35
   3  15  -4   76.82    3.75
  -3 -15   4   85.03    3.75
   2  16  -4   -1.61    2.23
  -2 -16   4    3.39    1.87
   1  17  -4  113.76    5.00
  -1 -17   4  128.31    5.44
   0  18  -4   63.53    3.12
   0 -18   4   59.16    3.12
  -1  19  -4   26.77    4.10
   1 -19   4   25.34    2.68
 -17   0   4    2.68    0.36
  16   1  -4   58.35    2.05
 -16  -1   4   59.25    2.23
  15   2  -4   83.52    3.66
 -15  -2   4   81.73    3.66
  14   3  -4   26.05    1.52
 -14  -3   4   27.75    1.87
  13   4  -4   25.96    1.70
 -13  -4   4   20.88    1.43
  12   5  -4  112.60    4.46
 -12  -5   4  106.27    4.46
  11   6  -4   49.52    3.03
 -11  -6   4   54.70    2.68
  10   7  -4  422.58   13.03
 -10  -7   4  431.32   13.03
   9   8  -4  144.19    5.53
  -9  -8   4  150.26    5.26
   8   9  -4  155.97    5.44
  -8  -9   4  159.09    5.98
   7  10  -4  537.59   16.42
  -7 -10   4  513.68   15.26
   6  11  -4   77.54    3.66
  -6 -11   4   66.56    3.75
   5  12  -4  162.30    6.60
  -5 -12   4  168.19    6.42
   4  13  -4   46.22    2.50
  -4 -13   4   40.96    2.86
   3  14  -4   56.03    2.94
  -3 -14   4   55.86    3.39
   2  15  -4  212.45    7.67
  -2 -15   4  202.46    7.41
   1  16  -4  195.67    6.69
  -1 -16   4  207.81    6.60
   0  17  -4   15.70    2.59
   0 -17   4   15.79    2.23
  -1  18  -4  127.33    6.07
   1 -18   4  118.40    5.00
  -2  19  -4  258.85    8.12
   2 -19   4  246.44    8.03
 -17   1   4   42.74    1.43
  16   0  -4   88.51    3.21
 -16   0   4   89.32    3.48
  15   1  -4   21.33    1.43
 -15  -1   4   20.88    1.43
  14   2  -4   46.04    2.32
 -14  -2   4   65.49    2.86
  13   3  -4  106.00    3.93
 -13  -3   4   97.79    4.19
  12   4  -4  124.38    5.18
 -12  -4   4  108.23    4.37
  11   5  -4  121.79    4.10
 -11  -5   4  130.45    5.00
  10   6  -4  125.54    4.73
 -10  -6   4  119.39    5.35
   9   7  -4   15.26    1.61
  -9  -7   4   24.18    1.96
   8   8  -4  549.55   16.24
  -8  -8   4  531.79   14.99
   7   9  -4   20.88    1.52
  -7  -9   4   28.82    2.14
   6  10  -4  158.82    6.42
  -6 -10   4  156.95    5.89
   5  11  -4  185.15    6.34
  -5 -11   4  166.14    5.44
   4  12  -4  198.98    6.69
  -4 -12   4  175.15    6.69
   3  13  -4  169.35    6.42
  -3 -13   4  155.17    6.34
   2  14  -4   95.65    4.37
  -2 -14   4  111.27    4.64
   1  15  -4   54.61    3.66
  -1 -15   4   54.61    3.30
   0  16  -4  278.39    9.99
   0 -16   4  260.36    8.57
  -1  17  -4  218.16    6.87
   1 -17   4  194.34    6.87
  -2  18  -4    1.34    2.32
   2 -18   4    2.86    2.59
  -3  19  -4  124.56    6.42
   3 -19   4  122.95    5.53
  -4  20  -4  118.85    6.16
   4 -20   4  122.15    5.98
  17  -2  -4   55.14    1.87
 -17   2   4   60.85    2.14
  16  -1  -4   18.11    1.16
 -16   1   4   19.63    1.16
  15   0  -4   62.64    2.77
 -15   0   4   60.41    2.50
  14   1  -4  125.36    4.82
 -14  -1   4  122.51    5.18
  13   2  -4  107.16    4.19
 -13  -2   4  117.15    4.55
  12   3  -4   16.69    1.43
 -12  -3   4   28.55    1.78
  11   4  -4   46.04    2.50
 -11  -4   4   32.84    2.41
  10   5  -4  120.46    4.91
 -10  -5   4  120.90    4.91
   9   6  -4  448.19   13.38
  -9  -6   4  407.94   12.13
   8   7  -4  180.59    6.60
  -8  -7   4  158.64    6.07
   7   8  -4  171.76    5.80
  -7  -8   4  166.23    6.16
   6   9  -4  504.93   14.01
  -6  -9   4  490.39   14.54
   5  10  -4  152.04    5.09
  -5 -10   4  150.26    5.09
   4  11  -4   60.32    3.12
  -4 -11   4   45.15    2.86
   3  12  -4   26.86    2.59
  -3 -12   4   47.65    3.03
   2  13  -4  191.84    6.78
  -2 -13   4  195.58    7.94
   1  14  -4  225.03    7.41
  -1 -14   4  222.00    7.67
   0  15  -4  149.90    6.34
   0 -15   4  143.57    5.53
  -1  16  -4   53.18    2.86
   1 -16   4   51.22    3.30
  -2  17  -4  232.17    8.03
   2 -17   4  234.67    8.65
  -3  18  -4  105.56    4.64
   3 -18   4   87.62    3.84
  -4  19  -4   64.87    3.57
   4 -19   4   46.31    2.59
  -5  20  -4  109.75    4.37
   5 -20   4   81.29    3.57
  17  -3  -4   17.85    0.98
 -17   3   4   17.58    1.07
  16  -2  -4   48.90    2.05
 -16   2   4   37.21    1.78
  15  -1  -4   97.26    4.10
 -15   1   4  113.94    4.19
  14   0  -4   16.15    1.34
 -14   0   4   15.70    1.25
  13   1  -4  131.16    4.46
 -13  -1   4  147.40    5.00
  12   2  -4   80.48    3.48
 -12  -2   4   62.64    2.59
  11   3  -4   19.81    1.61
 -11  -3   4   22.04    1.87
  10   4  -4   52.47    2.86
 -10  -4   4   73.43    3.84
   9   5  -4  451.40   14.45
  -9  -5   4  386.35   12.76
   8   6  -4   98.33    3.75
  -8  -6   4  126.26    4.55
   7   7  -4  351.64   11.15
  -7  -7   4  305.42    9.90
   6   8  -4  108.41    4.55
  -6  -8   4  128.13    5.18
   5   9  -4  522.96   16.51
  -5  -9   4  506.54   15.53
   4  10  -4   57.55    3.12
  -4 -10   4   94.76    4.02
   3  11  -4   27.04    2.41
  -3 -11   4   25.79    2.50
   2  12  -4  113.14    5.09
  -2 -12   4   97.17    4.64
   1  13  -4  210.93    7.32
  -1 -13   4  262.33    8.21
   0  14  -4   29.98    2.59
   0 -14   4   28.55    2.50
  -1  15  -4  238.68    8.12
   1 -15   4  241.71    8.03
  -2  16  -4  132.41    5.09
   2 -16   4  107.96    4.55
  -3  17  -4   64.24    3.84
   3 -17   4   57.55    3.57
  -4  18  -4  162.30    5.98
   4 -18   4  159.45    5.98
  -5  19  -4  133.75    5.62
   5 -19   4  125.10    5.44
  -6  20  -4   66.83    4.37
   6 -20   4   55.14    4.19
  18  -5  -4   15.79    0.62
 -18   5   4   15.08    0.80
  17  -4  -4   16.06    0.98
 -17   4   4   16.86    1.07
  16  -3  -4   77.63    3.12
 -16   3   4   91.01    3.57
  15  -2  -4  100.56    4.19
  14  -1  -4  133.75    4.91
  13   0  -4  176.40    5.98
 -13   0   4  183.54    6.60
  12   1  -4   69.60    2.86
 -12  -1   4   61.30    2.86
  11   2  -4   38.37    2.14
 -11  -2   4   23.47    1.78
  10   3  -4  153.83    5.80
 -10  -3   4  195.32    7.05
   9   4  -4   31.32    2.23
  -9  -4   4   23.73    1.87
   8   5  -4  332.55   10.89
  -8  -5   4  252.51    8.48
   7   6  -4  120.55    4.91
  -7  -6   4  115.73    4.37
   6   7  -4  140.09    5.09
  -6  -7   4  130.00    4.82
   5   8  -4  356.73   10.80
  -5  -8   4  304.53    9.99
   4   9  -4   42.56    2.94
  -4  -9   4   26.95    2.41
   3  10  -4  191.66    7.67
  -3 -10   4  244.21    8.92
   2  11  -4   50.06    3.03
  -2 -11   4   31.94    2.50
   1  12  -4   93.33    4.28
  -1 -12   4   87.80    4.37
   0  13  -4  298.73   10.35
   0 -13   4  315.15   10.17
  -1  14  -4  262.33    8.21
   1 -14   4  224.40    7.50
  -2  15  -4  212.45    6.96
   2 -15   4  215.13    7.32
  -3  16  -4  185.86    7.05
   3 -16   4  192.19    7.23
  -4  17  -4   49.43    2.94
   4 -17   4   52.47    2.94
  -5  18  -4   70.31    3.39
   5 -18   4   64.60    3.57
   6 -19   4  138.03    7.76
  -7  20  -4   62.19    4.02
  -8  21  -4   33.73    4.46
   8 -21   4   29.53    2.59
 -19   7   4   10.62    0.62
  18  -6  -4   39.62    1.61
 -18   6   4   40.87    1.87
  17  -5  -4   79.05    3.30
 -17   5   4   78.25    3.39
  16  -4  -4   93.15    3.57
 -16   4   4  105.47    4.37
  15  -3  -4   28.28    1.61
 -15   3   4   13.12    1.25
  14  -2  -4   58.35    2.77
 -14   2   4   70.04    2.77
  13  -1  -4   57.91    2.94
 -13   1   4   62.90    2.86
  12   0  -4  444.71   13.21
 -12   0   4  406.07   12.94
  11   1  -4   54.61    2.86
 -11  -1   4   70.76    3.39
  10   2  -4   20.79    1.78
 -10  -2   4   24.54    1.87
   9   3  -4  290.70    8.83
  -9  -3   4  323.98    9.99
   8   4  -4   91.99    4.28
  -8  -4   4   73.61    3.39
   7   5  -4  102.70    4.82
  -7  -5   4   93.69    4.73
   6   6  -4  391.70   12.58
  -6  -6   4  384.83   12.13
   5   7  -4  106.00    4.73
  -5  -7   4   99.76    4.02
   4   8  -4   92.62    4.28
  -4  -8   4   85.48    3.93
   3   9  -4  378.59   12.67
  -3  -9   4  400.63   12.67
   2  10  -4   28.73    2.14
  -2 -10   4   37.12    2.86
   1  11  -4   64.60    3.30
  -1 -11   4   98.51    4.73
   0  12  -4  648.77   19.90
   0 -12   4  636.36   18.02
  -1  13  -4   92.08    4.82
   1 -13   4   98.86    4.91
  -2  14  -4  102.16    4.37
   2 -14   4  118.49    5.35
  -3  15  -4   58.09    3.66
   3 -15   4   28.55    3.03
  -4  16  -4  205.58    7.32
   4 -16   4  221.37    7.23
  -5  17  -4  204.69    7.05
   5 -17   4  216.64   10.08
  -6  18  -4  131.70    6.87
   6 -18   4  155.70    9.10
  -7  19  -4   49.79    3.48
   7 -19   4   52.73    3.93
  -8  20  -4  126.97    4.64
   8 -20   4  115.99    4.55
  -9  21  -4   13.29    2.32
   9 -21   4    6.34    1.78
  20  -9  -4    9.99    0.54
 -20   9   4    9.81    0.71
  19  -8  -4   67.63    2.41
 -19   8   4   70.13    2.86
  18  -7  -4   52.47    2.59
 -18   7   4   56.84    2.50
  17  -6  -4   40.24    2.14
 -17   6   4   38.46    1.96
  16  -5  -4  111.44    4.64
 -16   5   4   93.96    3.39
  15  -4  -4   25.16    1.78
 -15   4   4   37.12    1.96
  14  -3  -4   18.83    1.52
 -14   3   4   13.21    1.34
  13  -2  -4   20.34    1.52
 -13   2   4   35.60    2.14
  12  -1  -4   67.81    2.94
 -12   1   4   36.14    2.23
  11   0  -4   28.55    1.78
 -11   0   4   29.89    2.05
  10   1  -4  103.15    3.75
 -10  -1   4  131.79    5.00
   9   2  -4   47.91    2.50
  -9  -2   4   62.73    2.94
   8   3  -4   81.37    3.57
  -8  -3   4   95.74    5.00
   7   4  -4  493.16   14.81
  -7  -4   4  534.02   15.53
   6   5  -4  284.37    8.65
  -6  -5   4  287.13   10.26
   5   6  -4  300.34    9.10
  -5  -6   4  300.87    9.55
   4   7  -4  540.18   15.79
  -4  -7   4  583.27   17.40
   3   8  -4   98.77    4.64
  -3  -8   4  118.14    5.44
   2   9  -4   60.94    3.30
  -2  -9   4   73.52    3.66
   1  10  -4  123.94    6.25
  -1 -10   4  164.27    7.14
   0  11  -4   43.01    3.12
   0 -11   4   38.37    2.86
  -1  12  -4  100.20    4.10
   1 -12   4   65.40    3.12
  -2  13  -4   31.41    2.41
   2 -13   4   58.98    3.21
  -3  14  -4   30.87    2.05
   3 -14   4   28.73    2.32
  -4  15  -4   50.50    3.12
   4 -15   4   74.06    4.19
  -5  16  -4  214.68    7.76
   5 -16   4  211.38    9.55
  -6  17  -4   89.41    5.89
   6 -17   4   94.58    4.02
  -7  18  -4  176.76    7.23
   7 -18   4  183.63    6.60
  -8  19  -4  248.85    8.92
   8 -19   4  254.74    8.48
  -9  20  -4   46.04    2.50
   9 -20   4   55.32    2.94
 -10  21  -4   50.95    3.03
  10 -21   4   33.28    2.77
  21 -11  -4    7.85    0.62
 -21  11   4    7.58    0.62
  20 -10  -4   16.33    1.07
 -20  10   4   21.15    1.25
  19  -9  -4   72.54    2.77
 -19   9   4   78.52    3.03
  18  -8  -4   53.00    2.32
 -18   8   4   71.20    2.86
  17  -7  -4  332.73   10.26
 -17   7   4  296.50    9.37
  16  -6  -4   90.21    3.30
 -16   6   4   95.29    4.37
  15  -5  -4  107.52    4.02
 -15   5   4  104.48    4.46
  14  -4  -4   68.44    2.77
 -14   4   4   44.26    2.32
  13  -3  -4  180.86    6.69
 -13   3   4  145.97    5.00
  12  -2  -4   26.77    1.78
 -12   2   4   21.68    1.43
  11  -1  -4  122.60    4.64
 -11   1   4   92.26    3.66
  10   0  -4   86.73    3.66
 -10   0   4   79.59    3.21
   9   1  -4   19.01    1.78
  -9  -1   4   10.17    1.61
   8   2  -4  689.45   20.08
  -8  -2   4  670.63   18.83
   7   3  -4  273.30    8.83
  -7  -3   4  255.01    8.65
   6   4  -4  142.23    5.98
  -6  -4   4  159.98    5.89
   5   5  -4  813.21   23.29
  -5  -5   4  818.92   22.93
   4   6  -4  138.12    5.44
  -4  -6   4  148.83    5.62
   3   7  -4  292.84    9.64
  -3  -7   4  296.77    9.55
   2   8  -4  755.21   22.22
  -2  -8   4  757.71   20.79
   1   9  -4   22.04    2.50
  -1  -9   4   15.17    2.32
   0  10  -4  101.72    4.55
   0 -10   4  101.99    4.37
  -1  11  -4  162.57    6.16
   1 -11   4  130.63    5.26
  -2  12  -4   38.10    2.77
   2 -12   4   27.04    2.05
  -3  13  -4  268.04    9.01
   3 -13   4  211.38    7.58
  -4  14  -4  114.39    4.82
   4 -14   4   69.95    5.89
  -5  15  -4  191.39   10.62
   5 -15   4  197.73   10.44
  -6  16  -4  189.07    8.74
   6 -16   4  207.01    7.05
  -7  17  -4  684.46   19.27
   7 -17   4  705.60   19.01
  -8  18  -4  139.10    5.80
   8 -18   4  152.67    6.16
  -9  19  -4  199.78    7.85
   9 -19   4  197.46    7.05
 -10  20  -4   63.08    3.39
  10 -20   4   79.05    3.84
 -11  21  -4   49.07    2.59
  11 -21   4   31.94    2.32
  21 -12  -4    2.77    0.54
 -21  12   4    1.16    0.54
  20 -11  -4   13.21    1.34
 -20  11   4   15.79    1.16
  19 -10  -4   77.81    3.48
 -19  10   4   84.77    3.21
  18  -9  -4  145.53    5.26
 -18   9   4  132.68    4.46
  17  -8  -4  104.31    4.64
 -17   8   4  103.59    4.10
  16  -7  -4   22.40    1.61
 -16   7   4   15.08    1.34
  15  -6  -4  321.13   10.08
 -15   6   4  389.03   11.96
  14  -5  -4  361.81   11.15
 -14   5   4  374.66   11.06
  13  -4  -4   23.91    1.70
 -13   4   4   32.39    1.87
  12  -3  -4  296.68    9.64
 -12   3   4  316.22    9.81
  11  -2  -4   60.58    2.41
 -11   2   4   46.22    2.50
  10  -1  -4   12.58    1.61
 -10   1   4   19.01    1.78
   9   0  -4  653.23   18.47
  -9   0   4  673.93   20.17
   8   1  -4  129.47    4.82
  -8  -1   4  128.31    4.82
   7   2  -4  273.93    8.83
  -7  -2   4  294.89    9.73
   6   3  -4  917.25   24.98
  -6  -3   4  963.56   27.12
   5   4  -4  248.85    9.37
  -5  -4   4  238.95    8.48
   4   5  -4  233.86    7.58
  -4  -5   4  229.58    8.57
   3   6  -4 1007.90   26.68
  -3  -6   4 1013.97   28.82
   2   7  -4  296.59    9.10
  -2  -7   4  325.94   11.06
   1   8  -4  142.85    5.71
  -1  -8   4  153.20    6.07
   0   9  -4  790.99   24.45
   0  -9   4  784.84   21.41
  -1  10  -4   13.21    2.05
   1 -10   4   24.36    1.87
  -2  11  -4   70.58    3.84
   2 -11   4   59.42    3.39
  -3  12  -4  409.64   12.58
   3 -12   4  416.06   13.21
  -4  13  -4   30.43    2.23
   4 -13   4   47.20    4.91
  -5  14  -4  613.61   25.88
   5 -14   4  607.37   17.13
  -6  15  -4  599.16   17.49
   6 -15   4  635.92   18.20
  -7  16  -4   37.03    3.21
   7 -16   4   25.43    2.32
  -8  17  -4  214.68    7.50
   8 -17   4  220.21    8.21
  -9  18  -4  328.00   10.71
   9 -18   4  337.54   11.69
 -10  19  -4  195.58    7.76
  10 -19   4  201.30    7.76
 -11  20  -4   49.88    3.03
  11 -20   4   58.44    2.77
 -12  21  -4    9.46    1.52
  12 -21   4    7.23    1.70
  21 -13  -4    9.37    0.98
 -21  13   4    7.41    0.80
  20 -12  -4   38.55    2.05
 -20  12   4   38.28    1.78
  19 -11  -4  102.16    4.28
 -19  11   4  110.46    4.19
  18 -10  -4   63.80    3.12
 -18  10   4   77.36    3.39
  17  -9  -4  115.19    4.64
 -17   9   4  117.07    4.73
  16  -8  -4  423.65   13.47
 -16   8   4  437.75   12.76
  15  -7  -4  122.15    4.37
 -15   7   4  141.07    5.62
  14  -6  -4  102.61    4.46
 -14   6   4   86.73    3.48
  13  -5  -4  221.64    7.05
 -13   5   4  290.43    9.37
  12  -4  -4   64.78    2.77
 -12   4   4   81.73    3.66
  11  -3  -4   97.88    4.28
 -11   3   4   95.56    3.84
  10  -2  -4  668.31   18.83
 -10   2   4  668.13   18.47
   9  -1  -4  120.63    4.37
  -9   1   4  131.70    5.71
   8   0  -4  100.29    4.10
  -8   0   4   97.52    3.84
   7   1  -4 1443.95   37.39
  -7  -1   4 1421.11   38.72
   6   2  -4  381.18   11.06
  -6  -2   4  398.58   12.67
   5   3  -4  160.79    6.07
  -5  -3   4  181.49    6.25
   4   4  -4 1878.58   47.11
  -4  -4   4 1863.32   50.95
   3   5  -4  170.16    6.34
  -3  -5   4  182.38    6.87
   2   6  -4  415.71   12.67
  -2  -6   4  388.31   12.76
   1   7  -4 1590.11   41.67
  -1  -7   4 1551.38   40.24
   0   8  -4  103.15    4.91
   0  -8   4  106.18    4.64
  -1   9  -4  138.30    5.44
   1  -9   4  155.17    6.07
  -2  10  -4  808.57   23.38
   2 -10   4  796.79   22.49
  -3  11  -4  127.06    5.09
   3 -11   4  102.61    6.96
  -4  12  -4   90.74    4.82
   4 -12   4  111.18    6.25
  -5  13  -4  327.73   14.63
   5 -13   4  426.59   13.38
  -6  14  -4  155.52    5.35
   6 -14   4  121.35    4.64
  -7  15  -4  209.50    6.87
   7 -15   4  237.97    7.85
  -8  16  -4  692.67   18.83
   8 -16   4  741.83   20.79
  -9  17  -4  218.61    7.23
   9 -17   4  223.78    8.65
 -10  18  -4  129.02    5.44
  10 -18   4  157.57    5.80
 -11  19  -4  245.19    8.12
  11 -19   4  240.91    8.03
 -12  20  -4  118.67    4.82
  12 -20   4  101.09    4.28
 -13  21  -4   30.25    2.94
  13 -21   4   22.22    2.59
 -21  14   4   30.07    1.78
  20 -13  -4   22.49    1.52
 -20  13   4   21.77    1.43
  19 -12  -4   21.15    1.52
 -19  12   4   20.52    1.70
  18 -11  -4   83.07    3.66
 -18  11   4   84.50    3.66
  17 -10  -4  363.69   15.53
 -17  10   4  391.44   12.05
  16  -9  -4   26.41    2.05
 -16   9   4   14.54    1.34
  15  -8  -4  128.13    5.18
 -15   8   4  143.57    5.71
  14  -7  -4  246.80    8.74
 -14   7   4  304.53    9.46
  13  -6  -4  111.62    4.28
 -13   6   4  119.21    4.28
  12  -5  -4   86.64    3.66
 -12   5   4   99.40    4.19
  11  -4  -4  510.82   15.17
 -11   4   4  497.80   14.37
  10  -3  -4  256.79    8.12
 -10   3   4  267.06    8.48
   9  -2  -4  268.39    8.21
  -9   2   4  261.52    8.48
   8  -1  -4 1438.07   37.83
  -8   1   4 1451.36   39.88
   7   0  -4  169.89    6.51
  -7   0   4  189.52    7.50
   6   1  -4  141.51    5.18
  -6  -1   4  143.57    5.18
   5   2  -4 3067.88   76.73
  -5  -2   4 3167.10   79.68
   4   3  -4   12.22    1.43
  -4  -3   4   12.67    1.70
   3   4  -4   14.37    2.05
  -3  -4   4    9.73    1.78
   2   5  -4 3141.04   78.61
  -2  -5   4 3266.85   80.48
   1   6  -4  144.64    5.89
  -1  -6   4  148.03    5.44
   0   7  -4  189.70    6.34
   0  -7   4  191.66    7.05
  -1   8  -4 1617.32   45.68
   1  -8   4 1581.81   41.76
  -2   9  -4  319.97   10.80
   2  -9   4  320.95   10.17
  -3  10  -4  308.99    9.90
   3 -10   4  317.65   14.99
  -4  11  -4  648.86   29.00
   4 -11   4  571.41   21.68
  -5  12  -4  112.96    4.37
   5 -12   4  125.63    4.82
  -6  13  -4  145.35    5.44
   6 -13   4  166.85    6.60
  -7  14  -4  365.74   10.97
   7 -14   4  454.25   13.56
  -8  15  -4  210.84    7.23
   8 -15   4  224.05    7.58
  -9  16  -4   36.85    2.68
   9 -16   4   24.36    2.41
 -10  17  -4  683.48   18.20
  10 -17   4  690.61   19.36
 -11  18  -4  161.50    6.07
  11 -18   4  166.41    7.14
 -12  19  -4   47.29    3.75
  12 -19   4   51.39    2.68
 -13  20  -4   56.39    2.94
  13 -20   4   51.84    3.12
 -14  21  -4   90.39    6.60
  14 -21   4   73.34    5.35
  20 -14  -4   22.84    1.52
 -20  14   4   21.68    1.61
  19 -13  -4   71.56    3.12
 -19  13   4   62.82    2.86
  18 -12  -4   68.08    3.21
 -18  12   4   69.51    3.03
  17 -11  -4   49.16    2.32
 -17  11   4   51.13    2.77
  16 -10  -4  112.34    4.82
 -16  10   4  123.85    4.73
  15  -9  -4  375.91   12.31
 -15   9   4  437.57   12.94
  14  -8  -4  112.43    4.46
 -14   8   4   92.88    3.84
  13  -7  -4  112.34    4.46
 -13   7   4  108.23    4.64
  12  -6  -4  331.03   10.26
 -12   6   4  373.06   11.51
  11  -5  -4  286.33   10.44
 -11   5   4  286.24    8.74
  10  -4  -4  151.60    5.53
 -10   4   4  134.20    5.35
   9  -3  -4  950.17   26.32
  -9   3   4  883.25   24.54
   8  -2  -4  367.17   12.05
  -8   2   4  375.91   10.89
   7  -1  -4  143.12    5.26
  -7   1   4  145.97    5.09
   6   0  -4  869.60   23.47
  -6   0   4  907.43   25.61
   5   1  -4   12.58    1.52
  -5  -1   4   16.69    1.52
   4   2  -4   48.27    3.12
  -4  -2   4   46.40    2.23
   3   3  -4 2469.70   64.60
  -3  -3   4 2640.30   67.37
   2   4  -4   45.06    3.12
  -2  -4   4   45.15    2.77
   1   5  -4   14.72    1.78
  -1  -5   4   17.22    2.05
   0   6  -4  952.14   26.68
   0  -6   4  934.20   26.77
  -1   7  -4  151.42    5.26
   1  -7   4  160.96    6.16
  -2   8  -4  407.32   12.49
   2  -8   4  426.86   18.74
  -3   9  -4 1123.01   44.70
   3  -9   4 1032.17   37.03
  -4  10  -4  164.44   11.96
   4 -10   4  157.22    6.25
  -5  11  -4  345.75   10.53
   5 -11   4  352.80   11.15
  -6  12  -4  435.60   13.38
   6 -12   4  483.52   14.45
  -7  13  -4  148.12    5.00
   7 -13   4  154.36    5.71
  -8  14  -4  151.15    5.80
   8 -14   4  125.99    4.73
  -9  15  -4  561.50   14.90
   9 -15   4  596.30   17.49
 -10  16  -4  183.72    6.78
  10 -16   4  191.84    6.51
 -11  17  -4   82.18    3.75
  11 -17   4   81.11    3.93
 -12  18  -4  119.47    5.00
  12 -18   4  130.54    4.91
 -13  19  -4  144.55    5.35
  13 -19   4  119.30    4.73
 -14  20  -4   58.18    3.84
  14 -20   4   51.48    3.21
  20 -15  -4   49.97    2.68
 -20  15   4   40.69    2.50
  19 -14  -4   58.62    3.12
 -19  14   4   58.18    2.68
  18 -13  -4   34.62    2.32
 -18  13   4   33.64    1.96
  17 -12  -4  119.47    4.91
 -17  12   4  122.33    4.46
  16 -11  -4  125.36    5.09
 -16  11   4  138.21    5.18
  15 -10  -4  119.21    4.46
 -15  10   4  130.09    4.91
  14  -9  -4  390.01   11.60
 -14   9   4  417.49   12.58
  13  -8  -4  239.04    8.39
 -13   8   4  311.94    9.99
  12  -7  -4   95.74    4.28
 -12   7   4   99.67    4.02
  11  -6  -4  273.93    9.19
 -11   6   4  294.54    9.55
  10  -5  -4  791.08   22.49
 -10   5   4  750.84   21.24
   9  -4  -4  217.53    7.41
  -9   4   4  236.36    8.12
   8  -3  -4  180.15    6.69
  -8   3   4  161.50    6.16
   7  -2  -4 3255.43   80.84
  -7   2   4 2896.12   70.85
   6  -1  -4   18.02    1.70
  -6   1   4   12.13    1.25
   5   0  -4  167.39    6.07
  -5   0   4  171.32    6.25
   4   1  -4 1169.23   31.68
  -4  -1   4 1260.95   35.78
   3   2  -4   42.56    2.32
  -3  -2   4   45.24    2.32
   2   3  -4   38.37    2.41
  -2  -3   4   49.16    2.50
   1   4  -4 1257.56   33.91
  -1  -4   4 1324.12   36.05
   0   5  -4  189.07    7.14
   0  -5   4  178.19    7.05
  -1   6  -4   16.69    2.32
   1  -6   4   13.47    2.05
  -2   7  -4 3497.15   86.28
   2  -7   4 3194.40  113.23
  -3   8  -4  193.71    9.46
   3  -8   4  172.21    8.65
  -4   9  -4  250.01    8.39
   4  -9   4  267.59    8.48
  -5  10  -4  929.21   25.34
   5 -10   4  860.06   23.56
  -6  11  -4  328.89   10.26
   6 -11   4  352.45   11.42
  -7  12  -4  119.74    5.26
   7 -12   4  121.35    4.91
  -8  13  -4  327.37   10.26
   8 -13   4  389.65   11.96
  -9  14  -4  557.93   16.15
   9 -14   4  590.59   17.31
 -10  15  -4  174.35    6.34
  10 -15   4  185.06    6.69
 -11  16  -4  202.19    7.23
  11 -16   4  204.51    6.60
 -12  17  -4  182.29    6.51
  12 -17   4  195.50    7.14
 -13  18  -4   62.73    3.66
  13 -18   4   60.14    3.39
 -14  19  -4  113.76    5.53
  14 -19   4  105.02    4.91
 -15  20  -4   95.92    4.02
  15 -20   4   65.76    3.03
  20 -16  -4   54.07    2.94
 -20  16   4   54.96    2.86
  19 -15  -4   34.71    2.50
 -19  15   4   25.70    1.78
  18 -14  -4   91.10    3.84
 -18  14   4   89.14    3.75
  17 -13  -4   29.36    2.05
 -17  13   4   30.25    2.05
  16 -12  -4  127.95    4.91
 -16  12   4  155.43    5.89
  15 -11  -4   31.85    2.59
 -15  11   4   48.90    2.14
  14 -10  -4   82.36    3.75
 -14  10   4   51.39    2.77
  13  -9  -4   21.33    1.70
 -13   9   4   39.62    1.87
  12  -8  -4   75.40    3.48
 -12   8   4   89.41    3.84
  11  -7  -4  524.03   14.99
 -11   7   4  507.97   14.72
  10  -6  -4  149.19    5.00
 -10   6   4  131.16    4.82
   9  -5  -4  218.43    7.41
  -9   5   4  225.39    7.41
   8  -4  -4 1882.15   48.45
  -8   4   4 1945.50   52.38
   7  -3  -4   12.05    1.78
  -7   3   4   14.37    1.52
   6  -2  -4   47.02    2.59
  -6   2   4   47.47    2.14
   5  -1  -4 1358.03   37.30
  -5   1   4 1211.61   33.28
   4   0  -4    4.55    1.78
  -4   0   4    5.71    1.96
   3   1  -4  117.42    4.82
  -3  -1   4  110.64    5.44
   2   2  -4  486.20   15.08
  -2  -2   4  622.80   19.01
   1   3  -4  123.04    5.44
  -1  -3   4  114.92    4.91
   0   4  -4    1.70    2.14
   0  -4   4    4.37    1.87
  -1   5  -4 1393.18   39.26
   1  -5   4 1266.75   50.59
  -2   6  -4   45.95    2.77
   2  -6   4   46.84    3.21
  -3   7  -4    7.50    2.94
   3  -7   4   12.67    1.87
  -4   8  -4 2112.35   53.80
   4  -8   4 2011.52   53.98
  -5   9  -4  243.14    8.39
   5  -9   4  264.47    9.10
  -6  10  -4  177.29    6.96
   6 -10   4  152.93    5.62
  -7  11  -4  616.20   18.56
   7 -11   4  582.56   16.69
  -8  12  -4   90.83    5.09
   8 -12   4  107.43    5.26
  -9  13  -4   33.01    2.50
   9 -13   4   48.45    2.86
 -10  14  -4   99.49    3.93
  10 -14   4   65.94    3.48
 -11  15  -4   41.67    2.59
  11 -15   4   63.98    3.66
 -12  16  -4  174.08    6.78
  12 -16   4  207.99    7.32
 -13  17  -4   45.68    2.94
  13 -17   4   45.59    2.86
 -14  18  -4  135.27    5.35
  14 -18   4  141.60    6.16
 -15  19  -4   43.19    2.77
  15 -19   4   40.24    2.32
 -16  20  -4   82.36    4.46
  16 -20   4   96.72    4.46
  19 -16  -4   67.37    3.30
 -19  16   4   65.40    2.94
  18 -15  -4   60.94    3.48
 -18  15   4   48.99    2.41
  17 -14  -4   36.94    2.41
 -17  14   4   38.37    2.50
  16 -13  -4  115.99    4.82
 -16  13   4  133.13    5.18
  15 -12  -4   35.07    2.23
 -15  12   4   20.52    1.78
  14 -11  -4   22.22    2.05
 -14  11   4   21.24    1.61
  13 -10  -4  208.34    7.85
 -13  10   4  154.54    5.35
  12  -9  -4  332.82    9.90
 -12   9   4  342.18   10.71
  11  -8  -4  101.27    4.64
 -11   8   4   93.42    3.66
  10  -7  -4  270.98    8.83
 -10   7   4  278.48    8.39
   9  -6  -4  975.96   26.50
  -9   6   4  951.42   25.34
   8  -5  -4  188.27    6.87
  -8   5   4  160.34    5.71
   7  -4  -4   10.17    1.78
  -7   4   4   14.54    1.43
   6  -3  -4 2624.87   66.30
  -6   3   4 2349.07   61.74
   5  -2  -4   49.34    2.68
  -5   2   4   41.49    2.41
   4  -1  -4  119.92    5.80
  -4   1   4  122.69    5.26
   3   0  -4  997.02   28.82
  -3   0   4  945.89   29.00
   2   1  -4  120.19    4.64
  -2  -1   4  123.76    5.18
   1   2  -4  131.34    4.82
  -1  -2   4  118.05    4.82
   0   3  -4  977.12   26.59
   0  -3   4  949.19   27.84
  -1   4  -4  117.78    4.19
   1  -4   4  121.35    6.60
  -2   5  -4   44.97    3.30
   2  -5   4   41.31    3.75
  -3   6  -4 2818.58   72.72
   3  -6   4 2435.98   62.73
  -4   7  -4    9.19    1.87
   4  -7   4   13.38    1.78
  -5   8  -4  199.33    7.32
   5  -8   4  166.94    6.16
  -6   9  -4 1103.82   30.25
   6  -9   4 1037.35   28.11
  -7  10  -4  293.02    9.90
   7 -10   4  292.57    9.10
  -8  11  -4  124.20    5.53
   8 -11   4  107.07    4.28
  -9  12  -4  408.66   12.76
   9 -12   4  396.52   11.96
 -10  13  -4  244.12    7.94
  10 -13   4  192.55    7.50
 -11  14  -4   24.72    2.50
  11 -14   4   24.09    2.50
 -12  15  -4   43.36    3.12
  12 -15   4   23.91    2.14
 -13  16  -4  149.99    6.69
  13 -16   4  160.34    5.89
 -14  17  -4   53.09    2.59
  14 -17   4   45.86    3.12
 -15  18  -4   84.32    3.57
  15 -18   4   65.22    3.30
 -16  19  -4   94.22    4.82
  16 -19   4  100.56    4.28
  19 -17  -4  149.45    5.71
 -19  17   4  137.94    5.71
  18 -16  -4   -0.71    1.52
 -18  16   4    0.36    1.07
  17 -15  -4  134.20    5.09
 -17  15   4  159.27    5.89
  16 -14  -4   82.80    3.57
 -16  14   4   69.24    2.86
  15 -13  -4  150.53    7.05
 -15  13   4  155.79    5.35
  14 -12  -4   74.15    3.66
 -14  12   4   91.81    3.48
  13 -11  -4   26.41    2.41
 -13  11   4   46.75    2.50
  12 -10  -4   31.59    2.32
 -12  10   4   25.88    1.78
  11  -9  -4   63.71    2.94
 -11   9   4   56.12    2.77
  10  -8  -4  699.09   21.06
 -10   8   4  716.58   20.25
   9  -7  -4  301.50    9.10
  -9   7   4  294.27    9.55
   8  -6  -4  388.40   11.51
  -8   6   4  416.78   12.67
   7  -5  -4 3331.90   81.20
  -7   5   4 3026.12   75.75
   6  -4  -4   47.83    2.50
  -6   4   4   44.88    2.41
   5  -3  -4   45.06    2.59
  -5   3   4   43.81    2.68
   4  -2  -4  634.76   20.34
  -4   2   4  507.43   17.31
   3  -1  -4  130.45    5.09
  -3   1   4  124.20    4.55
   2   0  -4   42.47    2.86
  -2   0   4   41.31    2.41
   1   1  -4  998.18   28.82
  -1  -1   4 1296.73   35.78
   0   2  -4   41.13    2.59
   0  -2   4   40.06    3.39
  -1   3  -4  119.74    6.87
   1  -3   4  126.34    6.34
  -2   4  -4  666.17   26.50
   2  -4   4  481.38   14.63
  -3   5  -4   46.31    2.94
   3  -5   4   44.26    2.94
  -4   6  -4   44.88    2.32
   4  -6   4   48.09    2.50
  -5   7  -4 3426.12   83.25
   5  -7   4 3111.87   77.18
  -6   8  -4  405.09   12.58
   6  -8   4  429.63   13.56
  -7   9  -4  326.03   11.24
   7  -9   4  300.25    9.90
  -8  10  -4  759.05   21.77
   8 -10   4  764.85   21.33
  -9  11  -4   64.42    3.12
   9 -11   4   59.25    2.94
 -10  12  -4   33.10    2.23
  10 -12   4   26.32    1.96
 -11  13  -4   34.80    2.68
  11 -13   4   53.63    2.77
 -12  14  -4   93.33    4.28
  12 -14   4  110.11    4.55
 -13  15  -4  171.76    6.78
  13 -15   4  192.37    6.87
 -14  16  -4  100.20    4.64
  14 -16   4   84.59    3.84
 -15  17  -4  179.17    6.60
  15 -17   4  185.15    5.98
 -16  18  -4    1.52    1.61
  16 -18   4   -1.52    2.05
 -17  19  -4  175.95    6.51
  17 -19   4  180.59    6.51
  19 -18  -4   11.06    4.73
 -19  18   4   16.51    1.70
  18 -17  -4   75.57    3.66
 -18  17   4   81.82    3.84
  17 -16  -4  143.65    4.82
 -17  16   4  140.09    5.80
  16 -15  -4   38.01    2.32
 -16  15   4   42.74    2.59
  15 -14  -4  170.60    6.07
 -15  14   4  185.41    6.60
  14 -13  -4  197.64    6.78
 -14  13   4  180.68    6.42
  13 -12  -4   76.91    3.48
 -13  12   4   81.02    3.66
  12 -11  -4   81.37    3.57
 -12  11   4   58.44    2.59
  11 -10  -4  149.63    5.35
 -11  10   4  118.49    4.64
  10  -9  -4   14.37    2.05
 -10   9   4   21.95    1.70
   9  -8  -4  132.23    4.91
  -9   8   4  137.23    4.73
   8  -7  -4 1572.53   41.22
  -8   7   4 1630.08   43.27
   7  -6  -4  148.12    5.62
  -7   6   4  149.72    5.44
   6  -5  -4   18.20    1.70
  -6   5   4   10.62    1.87
   5  -4  -4 1365.88   37.21
  -5   4   4 1252.65   34.35
   4  -3  -4  111.62    4.46
  -4   3   4  120.28    4.73
   3  -2  -4  115.55    4.28
  -3   2   4  131.25    5.18
   2  -1  -4 1327.42   37.56
  -2   1   4  963.11   28.46
   1   0  -4    6.16    2.23
  -1   0   4    6.69    1.52
   0   1  -4    8.48    1.78
   0  -1   4    6.78    2.23
  -1   2  -4 1301.82   49.70
   1  -2   4 1047.16   44.88
  -2   3  -4  121.97    4.55
   2  -3   4  124.38    4.82
  -3   4  -4  121.88    5.09
   3  -4   4  117.42    5.18
  -4   5  -4 1347.05   36.58
   4  -5   4 1244.71   35.07
  -5   6  -4   16.15    1.78
   5  -6   4   12.49    1.61
  -6   7  -4  150.44    5.35
   6  -7   4  155.25    5.98
  -7   8  -4 1694.68   44.43
   7  -8   4 1596.00   43.81
  -8   9  -4  144.37    5.89
   8  -9   4  137.23    5.44
  -9  10  -4   12.85    1.61
   9 -10   4   23.20    1.87
 -10  11  -4  155.34    5.26
  10 -11   4  129.38    5.18
 -11  12  -4   91.72    3.93
  11 -12   4   60.05    3.21
 -12  13  -4   80.66    3.57
  12 -13   4   87.35    3.75
 -13  14  -4  249.83    7.85
  13 -14   4  196.66    6.87
 -14  15  -4  199.33    6.69
  14 -15   4  205.31    6.51
 -15  16  -4   38.37    2.86
  15 -16   4   45.24    2.41
 -16  17  -4  154.90    6.25
  16 -17   4  153.92    5.26
 -17  18  -4   98.06    4.55
  17 -18   4   88.16    4.55
 -18  19  -4   18.20    2.05
  18 -19   4    8.74    3.21
  18 -18  -4   39.80    2.59
 -18  18   4   36.05    2.05
  17 -17  -4    9.10    1.96
 -17  17   4   12.85    1.87
  16 -16  -4  210.93    8.03
 -16  16   4  213.61    7.50
  15 -15  -4  113.05    4.55
 -15  15   4  118.49    4.28
  14 -14  -4   28.82    2.41
 -14  14   4   21.50    1.87
  13 -13  -4  252.24    8.57
 -13  13   4  258.22    8.03
  12 -12  -4  558.20   16.60
 -12  12   4  579.88   16.77
  11 -11  -4   34.71    2.77
 -11  11   4   34.62    2.32
  10 -10  -4  109.30    5.18
 -10  10   4  100.20    4.10
   9  -9  -4  725.86   20.79
  -9   9   4  785.82   21.59
   8  -8  -4  105.11    4.37
  -8   8   4  109.30    4.55
   7  -7  -4  188.98    6.25
  -7   7   4  196.92    6.34
   6  -6  -4  979.53   27.48
  -6   6   4  965.43   27.75
   5  -5  -4  183.72    6.78
  -5   5   4  174.08    6.42
   4  -4  -4    1.61    1.43
  -4   4   4    3.48    1.43
   3  -3  -4 1027.98   28.28
  -3   3   4  955.53   27.30
   2  -2  -4   41.85    3.12
  -2   2   4   41.49    2.59
   1  -1  -4    5.26    1.70
  -1   1   4    7.41    1.43
   0   0  -4 7414.82  298.64
   0   0   4 7120.73  289.18
  -1   1  -4   15.17    3.03
   1  -1   4    9.01    1.70
  -2   2  -4   38.10    2.14
   2  -2   4   40.15    2.41
  -3   3  -4  952.05   26.32
   3  -3   4  949.91   27.84
  -4   4  -4    3.12    1.43
   4  -4   4    3.57    1.52
  -5   5  -4  173.01    6.25
   5  -5   4  172.65    6.60
  -6   6  -4  948.12   26.05
   6  -6   4  938.40   26.59
  -7   7  -4  188.45    6.51
   7  -7   4  180.42    6.60
  -8   8  -4  103.41    4.82
   8  -8   4   94.94    4.10
  -9   9  -4  790.55   21.50
   9  -9   4  796.88   23.11
 -10  10  -4  101.81    4.46
  10 -10   4  101.36    4.28
 -11  11  -4   38.81    2.77
  11 -11   4   35.51    2.86
 -12  12  -4  588.54   17.76
  12 -12   4  563.73   16.15
 -13  13  -4  262.33    8.57
  13 -13   4  263.40    8.48
 -14  14  -4   24.36    1.96
  14 -14   4   25.61    1.87
 -15  15  -4  123.31    4.73
  15 -15   4  106.45    4.64
 -16  16  -4  208.79    7.67
  16 -16   4  206.83    7.32
 -17  17  -4    9.99    1.78
  17 -17   4   11.69    1.78
 -18  18  -4   39.62    2.59
  18 -18   4   35.69    2.32
  18 -19  -4   13.12    4.91
 -18  19   4   19.72    2.05
  17 -18  -4   83.96    3.84
 -17  18   4   84.94    4.28
  16 -17  -4  153.65    6.25
 -16  17   4  159.72    5.35
  15 -16  -4   43.63    2.94
 -15  16   4   38.90    2.32
  14 -15  -4  204.06    7.85
 -14  15   4  176.13    5.71
  13 -14  -4  194.78    6.87
 -13  14   4  220.93    6.78
  12 -13  -4   82.09    3.93
 -12  13   4   77.63    3.30
  11 -12  -4   56.03    3.30
 -11  12   4   91.46    3.21
  10 -11  -4  119.30    4.73
 -10  11   4  159.72    5.44
   9 -10  -4   21.68    2.05
  -9  10   4   15.35    1.52
   8  -9  -4  145.89    5.71
  -8   9   4  138.75    5.62
   7  -8  -4 1583.86   42.20
  -7   8   4 1671.93   43.99
   6  -7  -4  152.49    5.80
  -6   7   4  149.90    5.00
   5  -6  -4   12.94    2.32
  -5   6   4   15.35    1.70
   4  -5  -4 1269.16   33.55
  -4   5   4 1350.62   37.83
   3  -4  -4  124.56    5.80
  -3   4   4  119.92    5.09
   2  -3  -4  132.32    5.80
  -2   3   4  122.87    4.91
   1  -2  -4 1039.94   31.14
  -1   2   4 1306.46   51.13
   0  -1  -4   10.17    3.12
   0   1   4    6.69    3.03
  -1   0  -4    5.71    1.70
   1   0   4    5.35    1.43
  -2   1  -4 1048.41   31.05
   2  -1   4 1335.99   38.72
  -3   2  -4  127.77    4.64
   3  -2   4  121.08    4.64
  -4   3  -4  114.30    4.64
   4  -3   4  114.75    4.64
  -5   4  -4 1265.68   34.17
   5  -4   4 1268.45   34.62
  -6   5  -4   15.08    1.87
   6  -5   4   16.86    1.61
  -7   6  -4  148.56    5.62
   7  -6   4  146.06    5.62
  -8   7  -4 1559.68   41.58
   8  -7   4 1572.53   42.11
  -9   8  -4  142.14    5.09
   9  -8   4  140.00    5.26
 -10   9  -4   20.43    1.87
  10  -9   4   12.94    1.96
 -11  10  -4  119.47    4.37
  11 -10   4  145.62    5.71
 -12  11  -4   57.55    2.77
  12 -11   4   86.19    3.66
 -13  12  -4   80.21    3.75
  13 -12   4   73.43    3.48
 -14  13  -4  169.00    5.71
  14 -13   4  215.13    7.41
 -15  14  -4  183.81    6.69
  15 -14   4  162.93    5.71
 -16  15  -4   40.51    2.32
  16 -15   4   33.37    2.59
 -17  16  -4  142.58    5.80
  17 -16   4  141.42    5.09
 -18  17  -4   79.68    3.84
  18 -17   4   83.07    3.48
 -19  18  -4   16.60    1.87
  19 -18   4   14.37    3.57
  17 -19  -4  172.74    7.85
 -17  19   4  182.91    6.07
  16 -18  -4    1.34    1.78
 -16  18   4    1.07    1.70
  15 -17  -4  182.74    6.16
 -15  17   4  178.54    6.34
  14 -16  -4   80.48    3.48
 -14  16   4  104.04    4.10
  13 -15  -4  183.45    6.34
 -13  15   4  175.06    5.89
  12 -14  -4  117.33    5.09
 -12  14   4   85.30    3.39
  11 -13  -4   54.61    3.12
 -11  13   4   31.76    2.32
  10 -12  -4   27.66    2.41
 -10  12   4   32.39    2.23
   9 -11  -4   51.13    2.59
  -9  11   4   73.43    3.57
   8 -10  -4  761.10   22.31
  -8  10   4  766.10   21.41
   7  -9  -4  306.94   10.80
  -7   9   4  338.35   11.42
   6  -8  -4  414.90   13.21
  -6   8   4  418.03   13.03
   5  -7  -4 3196.99   79.77
  -5   7   4 3529.63   86.73
   4  -6  -4   45.68    2.59
  -4   6   4   53.00    3.12
   3  -5  -4   40.96    2.77
  -3   5   4   44.35    2.05
   2  -4  -4  496.55   14.81
  -2   4   4  657.69   28.73
   1  -3  -4  128.13    6.87
  -1   3   4  121.44    6.34
   0  -2  -4   39.62    2.86
   0   2   4   44.08    2.68
  -1  -1  -4 1261.93   35.51
   1   1   4  998.00   32.39
  -2   0  -4   42.47    2.41
   2   0   4   38.01    2.41
  -3   1  -4  133.84    5.71
   3  -1   4  123.49    5.26
  -4   2  -4  464.07   16.24
   4  -2   4  594.25   18.83
  -5   3  -4   40.51    2.23
   5  -3   4   48.54    2.59
  -6   4  -4   46.84    2.68
   6  -4   4   45.86    2.94
  -7   5  -4 3157.19   78.16
   7  -5   4 3211.53   80.21
  -8   6  -4  397.42   11.51
   8  -6   4  390.72   11.78
  -9   7  -4  293.91    9.73
   9  -7   4  297.12    9.99
 -10   8  -4  740.58   20.70
  10  -8   4  700.34   21.15
 -11   9  -4   53.27    2.68
  11  -9   4   68.62    3.39
 -12  10  -4   20.97    2.14
  12 -10   4   30.69    2.14
 -13  11  -4   53.27    2.59
  13 -11   4   27.21    2.14
 -14  12  -4   95.03    3.66
  14 -12   4   77.36    3.12
 -15  13  -4  159.80    5.98
  15 -13   4  153.11    5.62
 -16  14  -4   71.02    3.21
  16 -14   4   86.19    3.75
 -17  15  -4  156.06    5.98
  17 -15   4  136.78    5.26
 -18  16  -4    0.98    1.16
  18 -16   4    0.36    1.43
 -19  17  -4  144.46    5.26
  19 -17   4  136.52    5.62
  16 -19  -4  109.30    4.55
 -16  19   4  105.20    4.46
  15 -18  -4   67.72    3.93
 -15  18   4   82.09    3.57
  14 -17  -4   44.26    3.39
 -14  17   4   50.68    2.59
  13 -16  -4  155.61    5.71
 -13  16   4  160.88    5.18
  12 -15  -4   28.20    1.87
 -12  15   4   46.58    2.86
  11 -14  -4   26.32    2.23
 -11  14   4   26.41    1.96
  10 -13  -4  192.46    7.58
 -10  13   4  245.46    7.58
   9 -12  -4  383.94   12.85
  -9  12   4  412.67   12.40
   8 -11  -4  101.90    4.46
  -8  11   4  123.58    4.46
   7 -10  -4  307.30   10.53
  -7  10   4  309.17   10.53
   6  -9  -4  997.20   28.28
  -6   9   4 1078.93   29.09
   5  -8  -4  179.88    6.51
  -5   8   4  211.56    7.58
   4  -7  -4   11.42    2.23
  -4   7   4   10.17    2.23
   3  -6  -4 2492.37   63.35
  -3   6   4 2767.18   70.58
   2  -5  -4   47.65    3.03
  -2   5   4   42.38    4.46
   1  -4  -4  120.28    7.05
  -1   4   4  116.71    7.05
   0  -3  -4 1022.54   28.02
   0   3   4  980.33   27.48
  -1  -2  -4  118.76    4.64
   1   2   4  125.99    4.91
  -2  -1  -4  122.51    4.73
   2   1   4  128.84    4.91
  -3   0  -4  967.13   29.44
   3   0   4  940.36   27.48
  -4   1  -4  126.43    5.80
   4  -1   4  112.25    5.09
  -5   2  -4   45.24    2.77
   5  -2   4   47.11    3.12
  -6   3  -4 2380.39   60.14
   6  -3   4 2629.86   68.44
  -7   4  -4   13.03    2.14
   7  -4   4   11.33    1.70
  -8   5  -4  160.25    5.89
   8  -5   4  186.75    7.32
  -9   6  -4  964.99   27.21
   9  -6   4 1073.22   30.87
 -10   7  -4  277.32    8.74
  10  -7   4  286.33    9.01
 -11   8  -4   91.28    4.46
  11  -8   4  114.48    4.28
 -12   9  -4  335.40   10.71
  12  -9   4  333.53   10.62
 -13  10  -4  163.11    5.44
  13 -10   4  220.30    8.30
 -14  11  -4   21.15    2.14
  14 -11   4   22.04    1.70
 -15  12  -4   20.17    1.70
  15 -12   4   38.37    2.86
 -16  13  -4  135.09    5.44
  16 -13   4  119.21    4.55
 -17  14  -4   39.97    2.68
  17 -14   4   38.99    2.14
 -18  15  -4   48.99    2.59
  18 -15   4   53.18    2.68
 -19  16  -4   73.52    3.57
  19 -16   4   68.17    2.94
  16 -20  -4   88.42    5.00
 -16  20   4   84.50    4.02
  15 -19  -4   37.48    2.68
 -15  19   4   53.09    3.30
  14 -18  -4  138.12    6.07
 -14  18   4  136.52    5.35
  13 -17  -4   51.13    2.86
 -13  17   4   42.65    2.68
  12 -16  -4  193.35    6.78
 -12  16   4  173.19    5.80
  11 -15  -4   70.49    5.26
 -11  15   4   42.47    2.14
  10 -14  -4   64.78    3.30
 -10  14   4  103.77    4.28
   9 -13  -4   48.09    2.86
  -9  13   4   30.25    2.41
   8 -12  -4  100.38    4.64
  -8  12   4   82.53    3.84
   7 -11  -4  579.35   17.67
  -7  11   4  657.87   19.81
   6 -10  -4  153.83    5.89
  -6  10   4  174.44    6.25
   5  -9  -4  276.69    9.28
  -5   9   4  238.86    7.85
   4  -8  -4 2041.06   54.34
  -4   8   4 2064.17   54.70
   3  -7  -4   12.31    1.96
  -3   7   4    4.10    2.94
   2  -6  -4   46.93    3.57
  -2   6   4   49.43    3.57
   1  -5  -4 1290.57   50.41
  -1   5   4 1426.02   39.97
   0  -4  -4    5.26    1.52
   0   4   4    1.78    1.43
  -1  -3  -4  115.46    5.00
   1   3   4  119.21    4.82
  -2  -2  -4  658.31   19.99
   2   2   4  498.69   15.26
  -3  -1  -4  114.12    5.26
   3   1   4  121.97    5.26
  -4   0  -4    0.54    1.52
   4   0   4    5.89    1.43
  -5   1  -4 1243.02   34.89
   5  -1   4 1353.21   37.92
  -6   2  -4   41.94    2.32
   6  -2   4   46.75    2.59
  -7   3  -4   12.94    1.52
   7  -3   4   10.97    1.52
  -8   4  -4 1884.91   49.88
   8  -4   4 1893.92   50.59
  -9   5  -4  227.53    7.05
   9  -5   4  230.03    7.32
 -10   6  -4  137.14    5.26
  10  -6   4  151.24    5.89
 -11   7  -4  528.67   15.53
  11  -7   4  547.85   17.22
 -12   8  -4   87.53    4.37
  12  -8   4   71.83    3.30
 -13   9  -4   43.36    2.59
  13  -9   4   26.05    1.78
 -14  10  -4   51.31    2.50
  14 -10   4   89.49    3.93
 -15  11  -4   52.82    2.94
  15 -11   4   29.71    1.87
 -16  12  -4  150.61    5.80
  16 -12   4  132.86    5.09
 -17  13  -4   34.35    2.41
  17 -13   4   26.95    1.78
 -18  14  -4   93.87    4.19
  18 -14   4   94.58    4.02
 -19  15  -4   29.44    1.96
  19 -15   4   33.91    2.23
 -20  16  -4   57.11    3.21
  20 -16   4   49.34    2.77
  15 -20  -4   81.46    4.19
 -15  20   4   92.88    4.28
  14 -19  -4  113.50    5.18
 -14  19   4  121.17    4.46
  13 -18  -4   57.02    3.03
 -13  18   4   61.39    3.57
  12 -17  -4  190.32    7.50
 -12  17   4  186.66    6.42
  11 -16  -4  194.78    6.42
 -11  16   4  189.43    6.78
  10 -15  -4  173.37    6.51
 -10  15   4  177.29    6.25
   9 -14  -4  588.72   16.06
  -9  14   4  573.55   16.86
   8 -13  -4  416.69   12.05
  -8  13   4  323.27    9.73
   7 -12  -4  118.23    5.35
  -7  12   4  122.60    4.19
   6 -11  -4  335.58   10.71
  -6  11   4  350.66   10.80
   5 -10  -4  845.42   24.36
  -5  10   4  916.45   25.61
   4  -9  -4  259.20    8.48
  -4   9   4  251.89    7.85
   3  -8  -4  185.32    6.42
  -3   8   4  203.44    9.01
   2  -7  -4 3335.29  116.44
  -2   7   4 3549.88  126.88
   1  -6  -4   18.47    2.14
  -1   6   4   17.58    1.78
   0  -5  -4  186.57    6.78
   0   5   4  186.75    6.96
  -1  -4  -4 1345.63   35.07
   1   4   4 1247.66   34.62
  -2  -3  -4   43.19    2.32
   2   3   4   42.92    2.23
  -3  -2  -4   51.31    2.86
   3   2   4   39.88    2.32
  -4  -1  -4 1336.53   37.30
   4   1   4 1223.56   34.26
  -5   0  -4  174.62    6.69
   5   0   4  176.67    6.60
  -6   1  -4   16.51    1.78
   6  -1   4   22.93    1.96
  -7   2  -4 2974.37   71.65
   7  -2   4 3252.31   79.68
  -8   3  -4  165.60    6.51
   8  -3   4  189.16    7.23
  -9   4  -4  235.11    7.76
   9  -4   4  227.62    7.67
 -10   5  -4  763.16   20.79
  10  -5   4  784.75   21.41
 -11   6  -4  290.88    9.73
  11  -6   4  278.48    8.48
 -12   7  -4   91.46    4.19
  12  -7   4   94.31    4.10
 -13   8  -4  307.65   10.44
  13  -8   4  249.57    8.48
 -14   9  -4  433.55   13.12
  14  -9   4  430.43   13.74
 -15  10  -4  128.31    5.35
  15 -10   4  133.13    5.00
 -16  11  -4  131.52    4.82
  16 -11   4  143.21    5.00
 -17  12  -4  130.18    5.26
  17 -12   4  116.44    4.91
 -18  13  -4   35.07    2.14
  18 -13   4   36.32    2.41
 -19  14  -4   69.78    3.57
  19 -14   4   64.42    2.77
 -20  15  -4   40.06    2.50
  20 -15   4   49.07    2.59
  14 -20  -4   48.54    3.12
 -14  20   4   56.21    3.12
  13 -19  -4  116.71    5.62
 -13  19   4  148.47    5.80
  12 -18  -4  136.34    5.71
 -12  18   4  126.88    4.73
  11 -17  -4   90.39    3.75
 -11  17   4   81.46    3.39
  10 -16  -4  196.66    6.87
 -10  16   4  192.46    6.34
   9 -15  -4  648.41   17.93
  -9  15   4  579.35   15.44
   8 -14  -4  127.33    5.35
  -8  14   4  158.47    5.62
   7 -13  -4  155.43    5.80
  -7  13   4  144.37    5.00
   6 -12  -4  478.08   14.90
  -6  12   4  461.21   12.67
   5 -11  -4  342.45   11.33
  -5  11   4  361.10   11.15
   4 -10  -4  162.39    5.44
  -4  10   4  178.81    8.57
   3  -9  -4 1046.90   43.45
  -3   9   4 1153.52   44.26
   2  -8  -4  436.05   19.81
  -2   8   4  422.13   12.58
   1  -7  -4  153.65    6.07
  -1   7   4  157.93    5.89
   0  -6  -4  985.06   26.86
   0   6   4  974.98   26.95
  -1  -5  -4   18.20    2.14
   1   5   4   14.63    1.70
  -2  -4  -4   52.11    2.86
   2   4   4   43.72    2.50
  -3  -3  -4 2775.39   68.62
   3   3   4 2504.41   64.33
  -4  -2  -4   48.18    2.68
   4   2   4   48.99    2.68
  -5  -1  -4   17.13    1.87
   5   1   4   14.37    1.70
  -6   0  -4  905.92   24.80
   6   0   4  914.30   24.63
  -7   1  -4  145.26    5.44
   7  -1   4  146.87    5.62
  -8   2  -4  392.60   12.49
   8  -2   4  380.73   12.05
  -9   3  -4  888.96   25.16
   9  -3   4  907.52   24.89
 -10   4  -4  130.00    5.00
  10  -4   4  151.77    5.44
 -11   5  -4  284.90    8.92
  11  -5   4  283.65    8.92
 -12   6  -4  355.21   10.44
  12  -6   4  346.73   10.44
 -13   7  -4  119.47    5.18
  13  -7   4  117.33    4.46
 -14   8  -4   91.46    4.02
  14  -8   4  115.19    4.37
 -15   9  -4  416.69   11.33
  15  -9   4  418.12   11.96
 -16  10  -4  126.43    4.91
  16 -10   4  124.56    4.73
 -17  11  -4   50.50    2.68
  17 -11   4   53.00    2.94
 -18  12  -4   73.34    2.77
  18 -12   4   63.80    2.86
 -19  13  -4   58.35    2.86
  19 -13   4   80.21    3.84
 -20  14  -4   23.47    1.61
  20 -14   4   21.77    1.61
  14 -21  -4   81.37    9.19
 -14  21   4   93.15    5.98
  13 -20  -4   56.75    3.12
 -13  20   4   53.09    2.94
  12 -19  -4   53.89    3.39
 -12  19   4   42.29    2.86
  11 -18  -4  167.92    6.34
 -11  18   4  160.70    5.53
  10 -17  -4  687.40   19.01
 -10  17   4  716.85   20.08
   9 -16  -4   28.91    3.21
  -9  16   4   38.99    2.77
   8 -15  -4  229.76    6.96
  -8  15   4  216.73    7.05
   7 -14  -4  462.19   13.38
  -7  14   4  366.36   10.97
   6 -13  -4  159.63    6.16
  -6  13   4  146.15    4.82
   5 -12  -4  129.02    5.80
  -5  12   4  123.13    5.71
   4 -11  -4  622.00   16.69
  -4  11   4  675.18   25.79
   3 -10  -4  318.54   16.42
  -3  10   4  313.10   15.08
   2  -9  -4  317.47    8.92
  -2   9   4  335.76   10.35
   1  -8  -4 1651.05   43.63
  -1   8   4 1692.81   42.74
   0  -7  -4  197.28    7.58
   0   7   4  196.57    6.87
  -1  -6  -4  153.29    5.71
   1   6   4  154.54    5.80
  -2  -5  -4 3365.09   82.45
   2   5   4 3276.40   82.89
  -3  -4  -4   11.78    1.70
   3   4   4   14.28    1.61
  -4  -3  -4    8.39    1.96
   4   3   4   11.42    1.52
  -5  -2  -4 3239.55   81.20
   5   2   4 3123.11   76.47
  -6  -1  -4  144.28    5.80
   6   1   4  146.24    5.98
  -7   0  -4  182.20    6.78
   7   0   4  186.75    6.25
  -8   1  -4 1406.84   37.21
   8  -1   4 1496.87   39.71
  -9   2  -4  269.91    8.74
   9  -2   4  278.83    9.10
 -10   3  -4  265.45    8.48
  10  -3   4  274.01    8.30
 -11   4  -4  481.20   13.74
  11  -4   4  535.27   15.35
 -12   5  -4   93.51    3.84
  12  -5   4   92.26    4.55
 -13   6  -4  115.37    4.02
  13  -6   4  118.23    4.55
 -14   7  -4  303.37    9.28
  14  -7   4  284.72    8.74
 -15   8  -4  150.08    5.44
  15  -8   4  145.80    5.35
 -16   9  -4   16.06    1.52
  16  -9   4   24.98    1.61
 -17  10  -4  396.43   11.51
  17 -10   4  387.33   12.05
 -18  11  -4   87.89    4.10
  18 -11   4   88.16    3.93
 -19  12  -4   23.20    1.70
  19 -12   4   20.43    1.70
 -20  13  -4   21.86    1.34
  20 -13   4   21.50    1.52
 -21  14  -4   27.21    1.87
  21 -14   4   19.01    3.93
  13 -21  -4   18.92    2.68
 -13  21   4   29.18    2.05
  12 -20  -4  104.84    5.00
 -12  20   4  117.51    5.18
  11 -19  -4  228.15    8.74
 -11  19   4  237.25    8.03
  10 -18  -4  146.51    5.71
 -10  18   4  132.77    4.64
   9 -17  -4  219.68    7.05
  -9  17   4  222.89    7.50
   8 -16  -4  742.10   19.72
  -8  16   4  707.48   18.11
   7 -15  -4  219.14    7.32
  -7  15   4  216.29    6.60
   6 -14  -4  137.50    5.44
  -6  14   4  165.25    5.53
   5 -13  -4  439.44   13.65
  -5  13   4  355.30   10.08
   4 -12  -4  105.47    5.89
  -4  12   4   83.25    5.09
   3 -11  -4  115.28    7.94
  -3  11   4  126.61    4.64
   2 -10  -4  798.49   21.15
  -2  10   4  834.89   22.57
   1  -9  -4  146.33    6.07
  -1   9   4  144.01    5.26
   0  -8  -4  107.07    4.19
   0   8   4  107.70    4.02
  -1  -7  -4 1605.90   42.65
   1   7   4 1683.17   44.08
  -2  -6  -4  398.40   12.05
   2   6   4  438.46   13.38
  -3  -5  -4  196.83    6.96
   3   5   4  167.21    5.62
  -4  -4  -4 1957.63   50.15
   4   4   4 1956.56   51.31
  -5  -3  -4  188.80    6.51
   5   3   4  162.75    6.16
  -6  -2  -4  377.16   11.33
   6   2   4  398.58   12.31
  -7  -1  -4 1457.16   38.55
   7   1   4 1542.82   40.87
  -8   0  -4  101.81    4.28
   8   0   4   98.77    3.84
  -9   1  -4  122.78    4.19
   9  -1   4  131.07    5.00
 -10   2  -4  661.79   17.58
  10  -2   4  649.48   18.56
 -11   3  -4   84.23    3.12
  11  -3   4  106.98    4.46
 -12   4  -4   81.20    3.57
  12  -4   4   63.98    2.94
 -13   5  -4  293.11    8.65
  13  -5   4  222.35    7.23
 -14   6  -4   85.75    3.39
  14  -6   4  104.84    4.28
 -15   7  -4  145.80    5.00
  15  -7   4  138.03    4.82
 -16   8  -4  386.44   11.06
  16  -8   4  391.35   11.42
 -17   9  -4  122.69    4.91
  17  -9   4  108.59    4.55
 -18  10  -4   71.02    2.77
  18 -10   4   72.90    3.48
 -19  11  -4  100.29    3.39
  19 -11   4  108.41    4.19
 -20  12  -4   38.01    1.87
  20 -12   4   39.71    2.23
 -21  13  -4    7.58    0.89
  21 -13   4    8.57    0.98
  12 -21  -4    5.98    1.70
 -12  21   4   11.87    1.61
  11 -20  -4   52.64    3.48
 -11  20   4   42.92    2.86
  10 -19  -4  206.92    7.94
 -10  19   4  195.76    6.87
   9 -18  -4  339.06   10.44
  -9  18   4  334.69    9.37
   8 -17  -4  226.01    7.41
  -8  17   4  229.49    7.85
   7 -16  -4   26.95    2.94
  -7  16   4   37.92    2.77
   6 -15  -4  646.27   17.58
  -6  15   4  612.36   16.15
   5 -14  -4  605.40   16.60
  -5  14   4  598.71   22.04
   4 -13  -4   50.06    5.00
  -4  13   4   29.80    3.93
   3 -12  -4  421.68   13.03
  -3  12   4  442.47   11.96
   2 -11  -4   61.57    3.12
  -2  11   4   76.29    3.21
   1 -10  -4   23.02    2.68
  -1  10   4   15.08    1.87
   0  -9  -4  801.17   20.88
   0   9   4  840.60   22.66
  -1  -8  -4  139.28    5.80
   1   8   4  150.70    5.53
  -2  -7  -4  317.29   10.62
   2   7   4  313.54    9.55
  -3  -6  -4 1044.04   27.84
   3   6   4  993.18   27.84
  -4  -5  -4  250.46    8.57
   4   5   4  241.54    8.03
  -5  -4  -4  225.83    8.21
   5   4   4  243.50    7.76
  -6  -3  -4  976.59   27.57
   6   3   4  950.00   26.59
  -7  -2  -4  288.74    9.19
   7   2   4  284.45    8.83
  -8  -1  -4  126.26    4.37
   8   1   4  132.41    5.09
  -9   0  -4  709.26   19.90
   9   0   4  718.54   19.45
 -10   1  -4   22.75    1.87
  10  -1   4   14.37    1.52
 -11   2  -4   48.54    2.32
  11  -2   4   58.89    2.59
 -12   3  -4  310.95    9.55
  12  -3   4  307.39    9.55
 -13   4  -4   34.00    2.14
  13  -4   4   26.77    1.96
 -14   5  -4  387.96   11.78
  14  -5   4  407.85   11.78
 -15   6  -4  395.90   11.87
  15  -6   4  372.61   10.17
 -16   7  -4   14.19    1.25
  16  -7   4   25.07    1.61
 -17   8  -4  117.24    4.37
  17  -8   4  102.97    4.02
 -18   9  -4  153.29    5.26
  18  -9   4  141.60    5.00
 -19  10  -4   77.81    3.12
  19 -10   4   86.10    3.30
 -20  11  -4   17.93    1.16
  20 -11   4   11.87    1.16
 -21  12  -4    1.52    0.62
  21 -12   4    3.12    0.71
  11 -21  -4   34.44    2.32
 -11  21   4   50.59    2.59
  10 -20  -4   81.11    3.75
 -10  20   4   65.49    3.03
   9 -19  -4  199.24    7.23
  -9  19   4  199.60    7.05
   8 -18  -4  156.50    6.16
  -8  18   4  145.62    5.35
   7 -17  -4  735.23   20.25
  -7  17   4  721.58   19.63
   6 -16  -4  212.00    7.23
  -6  16   4  199.69    6.51
  -5  15   4  179.88   10.08
   4 -14  -4   69.86    5.62
  -4  14   4  118.40    4.28
   3 -13  -4  207.01    7.58
  -3  13   4  278.92    8.65
   2 -12  -4   27.66    2.59
  -2  12   4   37.56    2.77
   1 -11  -4  125.90    5.00
  -1  11   4  174.71    6.34
   0 -10  -4  102.97    3.75
   0  10   4  105.11    4.02
  -1  -9  -4   12.67    1.87
   1   9   4   24.80    1.87
  -2  -8  -4  769.49   21.41
   2   8   4  786.09   22.13
  -3  -7  -4  291.41    9.19
   3   7   4  307.03    9.46
  -4  -6  -4  172.12    6.34
   4   6   4  151.06    5.35
  -5  -5  -4  854.88   24.80
   5   5   4  804.65   23.11
  -6  -4  -4  164.18    5.35
   6   4   4  136.87    5.00
  -7  -3  -4  268.13    8.92
   7   3   4  288.47    9.01
  -8  -2  -4  694.18   19.36
   8   2   4  713.90   20.08
  -9  -1  -4   12.22    1.87
   9   1   4   22.22    1.78
 -10   0  -4   88.78    3.66
  10   0   4   93.33    3.66
 -11   1  -4  104.84    4.02
  11  -1   4  137.94    5.09
 -12   2  -4   17.31    1.61
  12  -2   4   26.41    1.96
 -13   3  -4  140.09    4.91
  13  -3   4  178.27    6.51
 -14   4  -4   47.74    2.14
  14  -4   4   72.99    3.12
 -15   5  -4  110.82    3.93
  15  -5   4  110.82    4.37
 -16   6  -4  106.80    4.02
  16  -6   4  102.34    3.93
 -17   7  -4  333.98    9.99
  17  -7   4  339.86   10.17
 -18   8  -4   64.87    2.86
  18  -8   4   60.67    2.41
 -19   9  -4   77.45    2.86
  19  -9   4   74.15    2.68
 -20  10  -4   21.86    1.25
  20 -10   4   18.29    1.07
 -21  11  -4    7.76    0.71
  21 -11   4   10.62    0.80
  10 -21  -4   36.58    2.32
 -10  21   4   48.18    2.94
   9 -20  -4   51.66    3.39
  -9  20   4   50.23    2.94
   8 -19  -4  267.14    9.37
  -8  19   4  251.89    8.39
   7 -18  -4  185.59    7.76
  -7  18   4  178.19    5.71
   6 -17  -4   91.90    4.02
  -6  17   4   90.12    5.98
   5 -16  -4  222.80    9.90
  -5  16   4  226.01    7.23
   4 -15  -4   78.16    2.94
  -4  15   4   53.45    3.12
   3 -14  -4   28.02    2.94
  -3  14   4   30.60    2.32
   2 -13  -4   53.09    3.21
  -2  13   4   36.32    2.50
   1 -12  -4   69.95    3.84
  -1  12   4   99.93    4.28
   0 -11  -4   41.04    2.50
   0  11   4   44.08    2.32
  -1 -10  -4  163.55    5.89
   1  10   4  135.54    4.73
  -2  -9  -4   72.54    3.57
   2   9   4   53.45    2.86
  -3  -8  -4  114.12    5.09
   3   8   4   98.60    4.28
  -4  -7  -4  608.17   17.67
   4   7   4  560.43   16.24
  -5  -6  -4  324.16   10.08
   5   6   4  326.84   10.17
  -6  -5  -4  299.18    9.37
   6   5   4  317.02   10.53
  -7  -4  -4  548.65   15.88
   7   4   4  539.46   15.79
  -8  -3  -4  104.84    4.19
   8   3   4   88.60    3.48
  -9  -2  -4   56.75    3.12
   9   2   4   49.88    2.86
 -10  -1  -4  139.64    5.09
  10   1   4  111.80    4.19
 -11   0  -4   28.02    2.14
  11   0   4   30.34    1.78
 -12   1  -4   47.38    2.50
  12  -1   4   71.56    3.48
 -13   2  -4   37.03    2.05
  13  -2   4   24.36    1.70
 -14   3  -4   17.49    1.52
  14  -3   4   17.40    1.34
 -15   4  -4   39.53    1.87
  15  -4   4   27.93    1.78
 -16   5  -4  111.44    4.19
  16  -5   4  112.07    3.57
 -17   6  -4   40.15    1.87
  17  -6   4   40.51    1.78
 -18   7  -4   70.22    2.77
  18  -7   4   64.87    2.77
 -19   8  -4   78.43    2.86
  19  -8   4   79.05    3.03
 -20   9  -4   13.56    0.80
  20  -9   4   10.17    0.80
 -21  10  -4    5.44    0.54
  21 -10   4    7.50    0.45
   9 -21  -4    4.37    2.32
  -9  21   4   10.53    2.32
   8 -20  -4  116.53    5.00
  -8  20   4  121.88    5.09
   7 -19  -4   53.54    5.53
  -7  19   4   57.55    4.73
   6 -18  -4  153.02    6.42
  -6  18   4  133.48    8.30
   5 -17  -4  190.14   10.44
  -5  17   4  209.50    7.14
   4 -16  -4  228.24    8.21
  -4  16   4  207.36    7.50
   3 -15  -4   31.05    2.50
  -3  15   4   51.84    2.59
   2 -14  -4  123.40    4.82
  -2  14   4  102.34    4.02
   1 -13  -4  102.88    4.55
  -1  13   4   91.90    4.28
   0 -12  -4  633.24   17.49
   0  12   4  687.31   18.92
  -1 -11  -4  100.02    4.55
   1  11   4   60.14    2.94
  -2 -10  -4   32.48    2.41
   2  10   4   24.72    2.14
  -3  -9  -4  382.69   12.13
   3   9   4  397.33   11.51
  -4  -8  -4   83.96    3.66
   4   8   4   97.88    3.84
  -5  -7  -4  103.15    4.46
   5   7   4  112.87    4.02
  -6  -6  -4  386.80   11.96
   6   6   4  428.64   12.94
  -7  -5  -4   98.33    4.02
   7   5   4  106.63    4.10
  -8  -4  -4   75.75    3.48
   8   4   4   91.10    3.75
  -9  -3  -4  326.57   11.06
   9   3   4  325.68    9.99
 -10  -2  -4   28.28    2.05
  10   2   4   18.83    1.52
 -11  -1  -4   71.02    3.21
  11   1   4   49.34    2.59
 -12   0  -4  438.37   12.49
  12   0   4  486.28   13.74
 -13   1  -4   60.58    2.77
  13  -1   4   56.03    2.59
 -14   2  -4   67.54    2.68
  14  -2   4   65.94    2.68
 -15   3  -4   16.69    1.34
  15  -3   4   31.76    1.61
 -16   4  -4  104.75    4.10
  16  -4   4   99.40    3.57
 -17   5  -4   85.48    3.39
  17  -5   4   82.71    3.12
 -18   6  -4   49.34    1.96
  18  -6   4   42.65    1.87
 -19   7  -4   14.63    0.98
  19  -7   4   12.13    0.80
 -20   8  -4   19.99    1.16
   8 -21  -4   28.02    2.77
  -8  21   4   34.98    2.94
   7 -20  -4   61.66    4.91
  -7  20   4   64.96    4.02
   6 -19  -4  134.02    7.50
   5 -18  -4   73.70    4.02
  -5  18   4   65.31    5.09
   4 -17  -4   59.96    3.84
  -4  17   4   46.13    3.21
   3 -16  -4  186.04    6.34
  -3  16   4  180.68    6.42
   2 -15  -4  211.73    6.87
  -2  15   4  211.73    6.87
   1 -14  -4  228.24    6.16
  -1  14   4  278.57    8.39
   0 -13  -4  307.39   10.08
   0  13   4  304.08    9.28
  -1 -12  -4   82.62    3.48
   1  12   4   96.90    3.93
  -2 -11  -4   31.85    2.14
   2  11   4   54.25    2.59
  -3 -10  -4  245.64    7.67
   3  10   4  197.64    6.34
  -4  -9  -4   26.77    1.96
   4   9   4   47.91    2.41
  -5  -8  -4  272.68    7.94
   5   8   4  376.98   11.33
  -6  -7  -4  127.95    4.73
   6   7   4  139.64    5.18
  -7  -6  -4  123.22    4.55
   7   6   4  126.26    4.73
  -8  -5  -4  258.31    8.65
   8   5   4  338.53    9.81
  -9  -4  -4   22.93    2.05
   9   4   4   41.04    2.32
 -10  -3  -4  202.28    7.05
  10   3   4  146.87    5.09
 -11  -2  -4   23.91    1.96
  11   2   4   43.01    2.14
 -12  -1  -4   58.53    2.94
  12   1   4   63.53    2.41
 -13   0  -4  173.19    6.16
  13   0   4  187.73    6.87
 -14   1  -4  117.07    4.19
  14  -1   4  157.66    5.71
 -15   2  -4  109.93    4.02
  15  -2   4  104.57    4.28
 -16   3  -4   79.32    3.30
  16  -3   4   73.34    3.03
 -17   4  -4   22.40    1.34
  17  -4   4   19.99    1.25
 -18   5  -4   18.29    1.16
  18  -5   4   18.56    0.98
 -19   6  -4   30.60    1.07
   6 -20  -4   51.57    4.02
   5 -19  -4  136.87    6.07
  -5  19   4  140.53    5.53
   4 -18  -4  158.02    6.42
  -4  18   4  167.30    5.80
   3 -17  -4   65.05    3.84
  -3  17   4   66.47    3.30
   2 -16  -4  103.59    4.82
  -2  16   4  128.84    4.55
   1 -15  -4  246.62    8.65
  -1  15   4  228.60    7.76
   0 -14  -4   32.12    3.21
   0  14   4   31.59    2.32
  -1 -13  -4  257.33   13.47
   1  13   4  222.35    7.58
  -2 -12  -4   91.72    4.55
   2  12   4  116.98    4.73
  -3 -11  -4   24.63    2.77
   3  11   4   24.45    2.23
  -4 -10  -4  102.16    4.37
   4  10   4   63.98    3.21
  -5  -9  -4  505.83   14.63
   5   9   4  523.94   14.90
  -6  -8  -4  127.06    5.62
   6   8   4  105.38    4.37
  -7  -7  -4  304.71    9.81
   7   7   4  374.93   11.33
  -8  -6  -4  119.92    4.73
   8   6   4  100.74    3.48
  -9  -5  -4  441.14   12.67
   9   5   4  467.37   13.56
 -10  -4  -4   68.35    3.12
  10   4   4   53.80    2.32
 -11  -3  -4   19.99    1.70
  11   3   4   17.58    1.61
 -12  -2  -4   62.73    2.94
  12   2   4   73.97    2.94
 -13  -1  -4  159.89    5.62
  13   1   4  127.95    4.28
 -14   0  -4   19.63    1.52
  14   0   4   16.77    1.43
 -15   1  -4  119.39    4.55
  15  -1   4  111.71    4.28
 -16   2  -4   41.40    2.05
  16  -2   4   55.68    2.50
 -17   3  -4   20.61    1.25
  17  -3   4   21.77    1.16
 -18   4  -4   42.74    1.61
  18  -4   4   39.08    1.34
   5 -20  -4   93.69    4.82
  -5  20   4  109.39    4.46
   4 -19  -4   45.33    3.57
  -4  19   4   70.04    3.84
   3 -18  -4   83.43    4.10
  -3  18   4   99.04    4.02
   2 -17  -4  221.91    7.50
  -2  17   4  227.97    7.32
   1 -16  -4   59.42    3.39
  -1  16   4   51.93    2.86
   0 -15  -4  142.49    5.26
   0  15   4  148.83    4.91
  -1 -14  -4  231.99    8.12
   1  14   4  227.62    7.50
  -2 -13  -4  195.94    7.41
   2  13   4  201.47    6.60
  -3 -12  -4   51.04    3.57
   3  12   4   23.65    2.14
  -4 -11  -4   40.78    2.32
   4  11   4   61.57    2.86
  -5 -10  -4  152.04    5.53
   5  10   4  157.66    5.53
  -6  -9  -4  484.68   14.81
   6   9   4  545.98   15.17
  -7  -8  -4  168.28    6.34
   7   8   4  179.97    5.98
  -8  -7  -4  149.81    5.62
   8   7   4  182.65    6.78
  -9  -6  -4  425.25   12.31
   9   6   4  451.84   12.58
 -10  -5  -4  133.13    4.73
  10   5   4  131.70    5.09
 -11  -4  -4   28.28    1.87
  11   4   4   47.38    2.41
 -12  -3  -4   32.84    2.05
  12   3   4   18.47    1.43
 -13  -2  -4  113.76    4.19
  13   2   4  120.72    4.19
 -14  -1  -4  117.07    4.28
  14   1   4  126.79    5.09
 -15   0  -4   68.53    2.86
  15   0   4   67.01    2.86
 -16   1  -4   21.95    1.52
  16  -1   4   19.18    1.25
 -17   2  -4   72.45    2.50
  17  -2   4   61.21    2.50
   4 -20  -4  123.13    5.98
  -4  20   4  115.28    5.44
   3 -19  -4  136.96    5.09
  -3  19   4  129.82    5.09
   2 -18  -4    2.59    2.14
  -2  18   4    3.57    1.70
   1 -17  -4  207.81    7.50
  -1  17   4  216.55    7.14
   0 -16  -4  276.25    9.90
   0  16   4  260.63    8.65
  -1 -15  -4   44.79    2.94
   1  15   4   55.95    3.30
  -2 -14  -4  112.87    4.46
   2  14   4   93.96    3.57
  -3 -13  -4  163.20    6.60
   3  13   4  165.96    6.07
  -4 -12  -4  159.27    7.05
   4  12   4  191.93    6.51
  -5 -11  -4  172.48    4.91
   5  11   4  189.07    5.89
  -6 -10  -4  146.51    7.50
   6  10   4  160.34    6.07
  -7  -9  -4   28.20    2.41
   7   9   4   24.98    1.96
  -8  -8  -4  535.45   16.15
   8   8   4  549.64   15.44
  -9  -7  -4   26.32    2.14
   9   7   4   15.08    1.61
 -10  -6  -4  128.58    4.91
  10   6   4  126.34    4.19
 -11  -5  -4  122.60    4.37
  11   5   4  138.48    4.82
 -12  -4  -4  120.55    4.91
  12   4   4  131.52    4.73
 -13  -3  -4   91.72    3.75
  13   3   4   96.10    3.21
 -14  -2  -4   57.91    2.68
  14   2   4   46.84    1.96
 -15  -1  -4   19.90    1.52
  15   1   4   25.07    1.52
 -16   0  -4  101.63    5.89
  16   0   4   99.58    4.10
 -17   1  -4   51.31    1.87
  17  -1   4   54.79    1.96
   2 -19  -4  237.16    8.74
  -2  19   4  261.97    8.57
   1 -18  -4  116.71    5.44
  -1  18   4  125.54    6.07
   0 -17  -4   15.70    2.23
   0  17   4   14.99    1.70
  -1 -16  -4  194.60    6.69
   1  16   4  192.82    6.25
  -2 -15  -4  200.94    7.32
   2  15   4  203.26    7.05
  -3 -14  -4   49.52    2.94
   3  14   4   54.52    3.03
  -4 -13  -4   36.85    3.21
   4  13   4   53.36    3.12
  -5 -12  -4  163.73    5.98
   5  12   4  175.24    6.96
  -6 -11  -4   79.23    3.75
   6  11   4   71.47    3.75
  -7 -10  -4  523.94   14.37
   7  10   4  552.31   14.63
  -8  -9  -4  153.74    5.98
   8   9   4  160.88    5.71
  -9  -8  -4  148.38    4.91
   9   8   4  151.86    5.35
 -10  -7  -4  434.89   12.58
  10   7   4  444.53   12.13
 -11  -6  -4   52.73    3.75
  11   6   4   55.23    2.77
 -12  -5  -4  112.25    4.46
  12   5   4  111.98    4.64
 -13  -4  -4   22.13    1.70
  13   4   4   27.12    1.43
 -14  -3  -4   30.34    1.96
  14   3   4   27.30    1.52
 -15  -2  -4   86.19    3.48
  15   2   4   87.89    3.39
  16   1   4   69.69    2.41
 -17   0  -4    3.03    0.45
  17   0   4    4.28    0.45
   1 -19  -4   27.30    3.30
  -1  19   4   28.91    3.66
   0 -18  -4   56.66    3.48
   0  18   4   59.42    3.21
  -1 -17  -4  119.92    5.53
   1  17   4  112.87    4.91
  -2 -16  -4   -2.86    2.14
   2  16   4    0.36    1.34
  -3 -15  -4   88.33    4.64
   3  15   4   71.47    3.75
  -4 -14  -4  129.56    4.73
   4  14   4  128.66    4.82
  -5 -13  -4   46.40    2.94
   5  13   4   49.07    2.68
  -6 -12  -4   91.19    3.84
   6  12   4  106.72    4.02
  -7 -11  -4  122.51    5.18
   7  11   4  129.47    5.18
  -8 -10  -4   95.47    3.93
   8  10   4  110.46    4.19
  -9  -9  -4  218.61    6.69
   9   9   4  216.46    6.60
 -10  -8  -4   80.93    3.39
  10   8   4   94.94    3.93
 -11  -7  -4   92.17    3.84
  11   7   4  102.70    4.10
 -12  -6  -4   64.15    2.59
  12   6   4   81.64    3.03
 -13  -5  -4   31.23    1.78
  13   5   4   33.01    1.78
 -14  -4  -4   75.31    3.03
  14   4   4   69.69    3.21
 -15  -3  -4   33.10    1.70
  15   3   4   29.18    1.61
 -16  -2  -4    0.36    0.62
  16   2   4    0.27    0.54
 -17  -1  -4   23.91    0.98
  17   1   4   22.75    0.98
  -1 -18  -4   29.36    2.94
   1  18   4   20.34    3.48
  -2 -17  -4  241.89    8.57
   2  17   4  215.93    7.67
  -3 -16  -4  115.73    5.09
   3  16   4  116.35    4.73
  -4 -15  -4   53.36    3.12
   4  15   4   39.35    2.77
  -5 -14  -4   98.06    4.10
   5  14   4   98.42    4.02
  -6 -13  -4  120.99    4.91
   6  13   4  101.99    3.93
  -7 -12  -4   34.17    2.32
   7  12   4   38.90    2.50
  -8 -11  -4  161.77    5.80
   8  11   4  161.86    5.62
  -9 -10  -4  122.78    4.28
   9  10   4  135.89    4.64
 -10  -9  -4  113.59    4.28
  10   9   4  123.58    4.91
 -11  -8  -4  128.13    4.82
  11   8   4  142.85    5.18
 -12  -7  -4   22.75    1.61
  12   7   4   28.37    1.78
 -13  -6  -4   73.43    3.48
  13   6   4   58.18    2.50
 -14  -5  -4   54.16    2.50
  14   5   4   46.40    2.23
 -15  -4  -4   21.68    1.52
  15   4   4   19.36    1.25
 -16  -3  -4   31.94    1.70
  16   3   4   33.64    1.61
 -17  -2  -4   53.18    1.78
  17   2   4   42.74    1.52
  -4 -16  -4   92.08    4.64
   4  16   4   94.58    4.46
  -5 -15  -4   77.54    3.66
   5  15   4   63.17    2.50
  -6 -14  -4   49.97    2.68
   6  14   4   38.28    2.32
  -7 -13  -4   41.58    2.05
   7  13   4   42.03    2.05
  -8 -12  -4   77.36    3.21
   8  12   4   66.12    3.21
  -9 -11  -4   27.93    2.23
   9  11   4   30.43    2.05
 -10 -10  -4   36.23    2.05
  10  10   4   41.31    2.23
 -11  -9  -4   21.68    1.96
  11   9   4   23.82    1.78
 -12  -8  -4   62.55    2.59
  12   8   4   54.52    2.94
 -13  -7  -4   24.45    1.70
  13   7   4   24.63    1.78
 -14  -6  -4   22.22    1.61
  14   6   4   21.41    1.52
 -15  -5  -4   30.07    1.87
  15   5   4   31.05    1.70
 -16  -4  -4   26.23    1.61
  16   4   4   23.82    1.34
  -7 -14  -4   69.42    4.73
   7  14   4   61.48    4.64
  -8 -13  -4   23.02    1.87
   8  13   4   16.33    1.87
  -9 -12  -4    7.32    1.61
   9  12   4    4.10    1.34
 -10 -11  -4   29.36    1.96
  10  11   4   19.99    1.78
 -11 -10  -4   26.05    2.05
  11  10   4   20.79    1.61
 -12  -9  -4    2.59    1.25
  12   9   4    2.23    1.07
 -13  -8  -4   13.21    1.61
  13   8   4    9.19    1.16
 -14  -7  -4   37.48    2.32
 -12  -8   5   12.31    1.43
  11   9  -5    8.30    1.52
 -11  -9   5    7.41    1.34
  10  10  -5   15.70    1.70
 -10 -10   5   12.05    1.52
   9  11  -5   10.53    1.61
  -9 -11   5    9.64    1.34
   8  12  -5   20.08    3.84
  -8 -12   5   19.99    2.23
  15   4  -5    3.03    0.89
 -15  -4   5    2.05    0.80
  14   5  -5    3.03    0.89
 -14  -5   5    2.50    0.89
  13   6  -5   11.69    1.34
 -13  -6   5   11.24    1.07
  12   7  -5    8.03    1.43
 -12  -7   5    4.46    0.98
  11   8  -5   22.22    1.87
 -11  -8   5   24.18    1.70
  10   9  -5   36.49    2.23
 -10  -9   5   35.69    1.96
   9  10  -5   39.08    2.50
  -9 -10   5   36.76    2.23
   8  11  -5   28.28    2.32
  -8 -11   5   30.52    2.32
   7  12  -5   11.96    1.70
  -7 -12   5    6.51    1.34
   6  13  -5   16.42    1.87
  -6 -13   5   19.18    1.87
   5  14  -5    7.50    1.34
  -5 -14   5    3.75    1.52
   4  15  -5    2.86    1.25
  -4 -15   5    6.25    1.43
  16   2  -5    1.34    0.71
 -16  -2   5    0.18    0.71
  15   3  -5    0.18    0.80
 -15  -3   5    0.71    0.98
  14   4  -5   18.56    1.25
 -14  -4   5   14.19    1.34
  13   5  -5    5.62    1.16
 -13  -5   5    5.89    1.07
  12   6  -5    6.42    1.25
 -12  -6   5    0.54    1.16
  11   7  -5   25.79    1.87
 -11  -7   5   20.52    1.70
  10   8  -5   15.26    1.61
 -10  -8   5   12.76    1.43
   9   9  -5   46.13    2.41
  -9  -9   5   59.78    2.86
   8  10  -5   16.15    1.96
  -8 -10   5   14.54    1.78
   7  11  -5   26.59    2.23
  -7 -11   5   30.25    2.32
   6  12  -5    7.67    1.96
  -6 -12   5    2.59    1.70
   5  13  -5   10.80    1.78
  -5 -13   5    9.64    1.61
   4  14  -5   37.21    2.94
  -4 -14   5   30.25    2.50
   3  15  -5    1.87    1.61
  -3 -15   5   -1.78    1.70
   2  16  -5    4.28    1.70
  -2 -16   5    2.14    2.05
  -1 -17   5    2.23    4.19
 -18   1   5    0.54    0.80
  17   0  -5    0.09    0.62
 -17   0   5   -0.36    0.54
  16   1  -5    9.37    0.89
 -16  -1   5    7.41    0.80
  15   2  -5   28.20    1.61
 -15  -2   5   24.89    1.78
  14   3  -5    8.83    1.07
 -14  -3   5    5.80    1.25
  13   4  -5    5.98    0.98
 -13  -4   5    1.78    1.25
  12   5  -5   35.24    2.23
 -12  -5   5   30.96    2.41
  11   6  -5    8.03    1.16
 -11  -6   5    6.78    1.52
  10   7  -5   96.28    3.75
 -10  -7   5  113.41    4.82
   9   8  -5   28.73    2.23
  -9  -8   5   33.82    2.59
   8   9  -5   31.05    2.50
  -8  -9   5   36.05    2.59
   7  10  -5  118.05    4.82
  -7 -10   5  142.49    4.82
   6  11  -5   10.08    1.78
  -6 -11   5   18.65    2.05
   5  12  -5   47.29    2.77
  -5 -12   5   48.45    3.30
   4  13  -5   13.65    2.23
  -4 -13   5    3.48    2.14
   3  14  -5   17.93    2.32
  -3 -14   5   14.63    2.59
   2  15  -5   70.13    3.66
  -2 -15   5   54.79    3.21
   1  16  -5   27.84    2.05
  -1 -16   5   21.24    2.05
   0  17  -5   -1.34    1.70
   0 -17   5    0.27    2.05
   1 -18   5   -3.21    5.26
  18  -2  -5    0.27    0.45
 -18   2   5    1.07    0.45
  17  -1  -5    6.42    0.71
 -17   1   5    6.78    0.80
  16   0  -5   36.49    2.05
 -16   0   5   40.78    2.14
  15   1  -5   13.12    1.25
 -15  -1   5   11.69    1.25
  14   2  -5   17.40    1.43
 -14  -2   5   22.57    1.61
  13   3  -5   54.79    2.68
 -13  -3   5   48.99    2.41
  12   4  -5   72.99    3.30
 -12  -4   5   50.32    2.94
  11   5  -5   24.54    1.87
 -11  -5   5   39.71    2.14
  10   6  -5   34.35    2.05
 -10  -6   5   44.97    2.68
   9   7  -5   30.96    2.59
  -9  -7   5   46.58    2.68
   8   8  -5  164.62    6.16
  -8  -8   5  208.43    7.85
   7   9  -5   27.30    1.87
  -7  -9   5   52.64    3.03
   6  10  -5   40.51    2.59
  -6 -10   5   54.52    3.12
   5  11  -5   31.76    2.32
  -5 -11   5   47.91    2.86
   4  12  -5   95.03    4.37
  -4 -12   5   74.41    3.66
   3  13  -5   88.16    4.10
  -3 -13   5   83.07    3.75
   2  14  -5   33.64    2.86
  -2 -14   5   44.61    2.86
   1  15  -5   29.53    2.77
  -1 -15   5   24.09    2.77
   0  16  -5  108.50    5.18
   0 -16   5  101.72    4.82
  -1  17  -5   23.47    2.50
   1 -17   5   21.68    2.23
  -2  18  -5    1.61    1.87
   2 -18   5    2.94    1.96
 -19   4   5    0.36    0.36
  18  -3  -5   -0.27    0.54
 -18   3   5    1.25    0.54
  17  -2  -5   21.68    1.43
 -17   2   5   26.77    1.52
  16  -1  -5   11.87    1.07
 -16   1   5   11.78    1.25
  15   0  -5   43.45    2.23
 -15   0   5   33.91    1.87
  14   1  -5   94.67    3.93
 -14  -1   5   83.52    3.75
  13   2  -5  100.47    4.02
 -13  -2   5  103.95    4.19
  12   3  -5   33.46    1.96
 -12  -3   5   52.29    2.68
  11   4  -5   12.58    1.52
 -11  -4   5   12.85    1.52
  10   5  -5   60.85    2.94
 -10  -5   5   59.34    3.30
   9   6  -5  118.40    4.64
  -9  -6   5  138.57    5.35
   8   7  -5   52.29    3.12
  -8  -7   5   58.26    3.57
   7   8  -5   56.21    3.03
  -7  -8   5   57.55    3.30
   6   9  -5  130.72    5.09
  -6  -9   5  157.40    5.71
   5  10  -5   74.86    4.10
  -5 -10   5   72.27    3.75
   4  11  -5   19.27    2.59
  -4 -11   5   14.19    1.87
   3  12  -5   50.68    2.77
  -3 -12   5   72.10    3.48
   2  13  -5  174.88    7.23
  -2 -13   5  157.22    5.80
   1  14  -5  158.11    6.34
  -1 -14   5  159.18    6.07
   0  15  -5   82.27    4.46
   0 -15   5   77.27    3.66
  -1  16  -5   22.22    3.03
   1 -16   5   33.55    3.21
  -2  17  -5   68.08    4.02
   2 -17   5   84.05    3.66
  -3  18  -5    0.09    1.70
   3 -18   5   -0.27    1.52
  -4  19  -5    9.90    2.05
   4 -19   5    6.69    1.61
 -19   5   5    2.05    0.45
  18  -4  -5   10.97    0.89
 -18   4   5   13.21    1.07
  17  -3  -5    6.96    0.89
 -17   3   5    7.05    0.98
  16  -2  -5   22.31    1.43
 -16   2   5   13.38    1.07
  15  -1  -5   86.46    3.66
 -15   1   5   79.14    3.57
  14   0  -5   17.31    1.43
 -14   0   5   19.27    1.87
  13   1  -5  226.99    7.94
 -13  -1   5  192.37    6.42
  12   2  -5   79.50    3.30
 -12  -2   5   90.03    3.66
  11   3  -5   20.70    1.96
 -11  -3   5   18.92    1.96
  10   4  -5   92.17    3.84
 -10  -4   5  133.13    4.64
   9   5  -5  225.03    8.03
  -9  -5   5  226.55    8.30
   8   6  -5   88.16    4.55
  -8  -6   5  104.48    4.55
   7   7  -5   10.53    1.96
  -7  -7   5   19.99    1.87
   6   8  -5   84.14    4.37
  -6  -8   5  112.87    5.44
   5   9  -5  238.41    9.01
  -5  -9   5  244.93    8.57
   4  10  -5  114.03    4.28
  -4 -10   5  152.85    5.80
   3  11  -5   22.04    1.96
  -3 -11   5   27.04    2.59
   2  12  -5  120.55    5.18
  -2 -12   5  112.69    5.00
   1  13  -5  352.36   10.44
  -1 -13   5  366.01   10.80
   0  14  -5   34.00    2.68
   0 -14   5   33.82    2.68
  -1  15  -5  171.32    6.78
   1 -15   5  166.85    6.34
  -2  16  -5   48.27    3.66
   2 -16   5   35.42    2.77
  -3  17  -5   16.33    2.23
   3 -17   5   19.99    2.50
  -4  18  -5   36.49    3.84
   4 -18   5   49.25    3.21
  -5  19  -5    4.73    2.41
   5 -19   5   11.96    2.41
  19  -6  -5    6.16    0.71
 -19   6   5    5.53    0.62
  18  -5  -5    3.21    0.80
 -18   5   5    4.10    0.71
  17  -4  -5    2.59    0.89
 -17   4   5    5.62    0.89
  16  -3  -5   44.35    2.23
 -16   3   5   46.84    2.41
  15  -2  -5   86.64    4.28
 -15   2   5   92.35    3.84
  14  -1  -5  215.39    7.32
 -14   1   5  194.07    6.69
  13   0  -5  267.95    8.92
 -13   0   5  232.35    8.03
  12   1  -5   89.23    4.19
 -12  -1   5   82.45    3.48
  11   2  -5  126.70    5.44
 -11  -2   5  140.44    5.98
  10   3  -5  163.46    5.89
 -10  -3   5  199.15    7.58
   9   4  -5    6.60    1.96
  -9  -4   5    1.96    1.16
   8   5  -5   38.01    2.32
  -8  -5   5   25.34    2.32
   7   6  -5   30.60    2.50
  -7  -6   5   34.71    2.77
   6   7  -5   34.00    2.59
  -6  -7   5   32.48    2.86
   5   8  -5   37.74    3.03
  -5  -8   5   27.93    2.14
   4   9  -5    7.67    1.96
  -4  -9   5    4.55    2.23
   3  10  -5  198.17    6.78
  -3 -10   5  245.82    7.94
   2  11  -5  171.40    6.42
  -2 -11   5  181.49    6.69
   1  12  -5  127.59    5.18
  -1 -12   5  119.74    5.18
   0  13  -5  371.45   10.97
   0 -13   5  383.85   12.22
  -1  14  -5  362.35   11.87
   1 -14   5  362.88   10.17
  -2  15  -5  167.39    7.14
   2 -15   5  169.44    6.78
  -3  16  -5   91.81    4.10
   3 -16   5   97.35    4.37
  -4  17  -5    1.43    2.05
   4 -17   5   11.15    2.32
  -5  18  -5   17.76    2.50
   5 -18   5   23.47    2.86
 -20   8   5    4.10    0.54
  19  -7  -5    4.55    0.62
 -19   7   5    4.28    0.71
  18  -6  -5    1.87    0.80
 -18   6   5    1.70    0.71
  17  -5  -5   27.39    1.61
 -17   5   5   22.75    1.78
  16  -4  -5   50.15    2.50
 -16   4   5   49.88    2.77
  15  -3  -5   43.90    2.14
 -15   3   5   26.41    1.87
  14  -2  -5   66.30    3.12
 -14   2   5   88.51    4.55
  13  -1  -5   87.53    3.66
 -13   1   5   77.18    4.10
  12   0  -5  757.09   20.79
 -12   0   5  730.59   20.25
  11   1  -5   72.90    3.30
 -11  -1   5   91.10    4.19
  10   2  -5   30.78    2.41
 -10  -2   5   35.69    2.32
   9   3  -5  287.40    8.74
  -9  -3   5  289.36   10.97
   8   4  -5   56.21    3.21
  -8  -4   5   45.24    2.68
   7   5  -5   65.76    3.39
  -7  -5   5   58.44    3.03
   6   6  -5   83.87    3.66
  -6  -6   5   67.37    3.12
   5   7  -5   63.44    3.30
  -5  -7   5   66.65    3.21
   4   8  -5   57.82    3.57
  -4  -8   5   49.43    3.21
   3   9  -5  328.71   10.26
  -3  -9   5  331.83   10.80
   2  10  -5   42.20    3.03
  -2 -10   5   47.11    2.94
   1  11  -5   85.03    4.28
  -1 -11   5  118.40    5.35
   0  12  -5 1112.74   32.57
   0 -12   5 1103.02   29.80
  -1  13  -5  123.76    5.89
   1 -13   5  123.85    5.62
  -2  14  -5  125.10    6.07
   2 -14   5  125.81    5.18
  -3  15  -5   91.46    5.09
   3 -15   5   59.60    2.94
  -4  16  -5   99.04    4.55
   4 -16   5  108.41    4.64
  -5  17  -5   58.89    4.46
   5 -17   5   56.75    4.55
  -6  18  -5    0.62    1.16
   6 -18   5    4.10    1.16
  -7  19  -5   13.12    4.02
   7 -19   5    9.01    3.30
  -8  20  -5   31.59    3.39
   8 -20   5   29.09    2.68
  20  -9  -5    3.75    0.62
 -20   9   5    4.19    0.62
  19  -8  -5   13.03    1.70
 -19   8   5   11.24    0.98
  18  -7  -5   14.72    1.34
 -18   7   5   15.35    1.16
  17  -6  -5    5.35    0.98
 -17   6   5    4.19    0.89
  16  -5  -5   26.86    1.78
 -16   5   5   22.04    1.52
  15  -4  -5   13.21    1.43
 -15   4   5   13.56    1.43
  14  -3  -5   20.52    1.70
 -14   3   5   15.61    1.61
  13  -2  -5  124.20    4.73
 -13   2   5  117.60    4.64
  12  -1  -5   89.23    3.48
 -12   1   5   65.22    3.03
  11   0  -5    9.01    1.61
 -11   0   5   10.35    1.52
  10   1  -5  332.37   11.06
 -10  -1   5  327.64   10.53
   9   2  -5   45.51    2.94
  -9  -2   5   48.81    2.77
   8   3  -5   20.25    1.78
  -8  -3   5   32.92    2.59
   7   4  -5  162.93    6.51
  -7  -4   5  152.40    6.60
   6   5  -5  170.87    6.87
  -6  -5   5  149.81    6.25
   5   6  -5  158.38    6.25
  -5  -6   5  146.24    5.89
   4   7  -5  174.71    5.44
  -4  -7   5  151.95    5.71
   3   8  -5   25.34    2.41
  -3  -8   5   32.30    2.23
   2   9  -5   53.89    3.03
  -2  -9   5   56.48    3.03
   1  10  -5  413.03   12.49
  -1 -10   5  416.78   13.74
   0  11  -5    9.28    2.32
   0 -11   5    5.98    2.23
  -1  12  -5  127.42    5.18
   1 -12   5   89.94    4.37
  -2  13  -5  196.83    7.50
   2 -13   5  198.89    7.67
  -3  14  -5   27.57    2.41
   3 -14   5   27.48    2.59
  -4  15  -5   15.61    2.41
   4 -15   5   18.02    2.50
  -5  16  -5   59.34    3.48
   5 -16   5   37.03    4.10
  -6  17  -5   17.85    3.57
   6 -17   5   10.35    3.57
  -7  18  -5   41.40    4.02
   7 -18   5   47.38    4.82
  -8  19  -5   42.92    3.03
   8 -19   5   39.53    2.77
  -9  20  -5   15.35    1.96
   9 -20   5   17.76    2.23
  20 -10  -5    6.25    0.80
 -20  10   5    9.19    0.80
  19  -9  -5   24.89    1.96
 -19   9   5   17.49    1.25
  18  -8  -5    8.48    1.34
 -18   8   5    9.64    1.07
  17  -7  -5   90.30    3.66
 -17   7   5   84.94    3.75
  16  -6  -5   36.05    2.23
 -16   6   5   28.02    2.05
  15  -5  -5   52.29    2.77
 -15   5   5   51.66    3.03
  14  -4  -5  115.99    4.10
 -14   4   5   76.02    2.94
  13  -3  -5  182.20    6.60
 -13   3   5  157.84    6.69
  12  -2  -5   31.50    1.78
 -12   2   5   35.42    2.14
  11  -1  -5  348.16   11.06
 -11   1   5  328.44   10.44
  10   0  -5  100.83    4.28
 -10   0   5  106.00    4.82
   9   1  -5   15.61    2.05
  -9  -1   5    5.89    1.96
   8   2  -5  400.90   11.24
  -8  -2   5  376.18   12.85
   7   3  -5  153.92    6.16
  -7  -3   5  130.81    5.44
   6   4  -5   36.67    2.50
  -6  -4   5   50.41    2.94
   5   5  -5  172.39    7.05
  -5  -5   5  124.56    4.37
   4   6  -5   43.36    3.03
  -4  -6   5   45.42    3.03
   3   7  -5  168.46    6.42
  -3  -7   5  144.37    5.71
   2   8  -5  430.16   12.49
  -2  -8   5  409.19   11.78
   1   9  -5   19.72    2.86
  -1  -9   5   11.87    2.68
   0  10  -5  118.85    5.18
   0 -10   5  114.30    5.44
  -1  11  -5  429.09   13.12
   1 -11   5  426.32   13.92
  -2  12  -5   45.42    2.86
   2 -12   5   40.42    2.59
  -3  13  -5  267.23    8.74
   3 -13   5  217.27    7.67
  -4  14  -5  194.69    7.23
   4 -14   5  126.34    6.96
  -5  15  -5   94.13    7.50
   5 -15   5   90.30    6.78
  -6  16  -5   68.62    4.73
   6 -16   5   51.04    3.03
  -7  17  -5  180.86    6.42
   7 -17   5  157.48    6.25
  -8  18  -5   18.83    2.41
   8 -18   5   23.91    2.41
  -9  19  -5   63.62    3.39
   9 -19   5   56.84    3.39
 -10  20  -5   20.25    1.96
  10 -20   5   25.61    2.41
  20 -11  -5    6.16    0.89
 -20  11   5    7.05    0.89
  19 -10  -5   23.11    1.78
 -19  10   5   27.48    1.43
  18  -9  -5   41.40    2.23
 -18   9   5   29.44    1.70
  17  -8  -5   26.68    1.96
 -17   8   5   20.61    1.61
  16  -7  -5   32.48    2.32
 -16   7   5   25.88    1.70
  15  -6  -5  119.74    4.73
 -15   6   5  102.97    4.02
  14  -5  -5  191.12    6.51
 -14   5   5  202.46    7.23
  13  -4  -5    2.50    1.34
 -13   4   5    7.85    1.25
  12  -3  -5  267.50    8.39
 -12   3   5  260.63    9.01
  11  -2  -5   48.00    2.86
 -11   2   5   44.52    3.21
  10  -1  -5    9.81    1.70
 -10   1   5   14.01    1.78
   9   0  -5  324.16   10.80
  -9   0   5  348.25   11.15
   8   1  -5   78.88    3.12
  -8  -1   5   80.84    3.66
   7   2  -5  139.55    5.09
  -7  -2   5  149.10    6.25
   6   3  -5  249.21    8.48
  -6  -3   5  164.62    6.42
   5   4  -5  142.32    5.98
  -5  -4   5  124.74    6.96
   4   5  -5  140.89    5.71
  -4  -5   5  135.71    5.62
   3   6  -5  268.66    9.37
  -3  -6   5  172.48    7.14
   2   7  -5  153.02    6.25
  -2  -7   5  162.39    6.78
   1   8  -5   95.12    4.02
  -1  -8   5   93.33    4.55
   0   9  -5  376.89   12.22
   0  -9   5  363.33   11.69
  -1  10  -5   14.54    2.41
   1 -10   5   18.47    2.32
  -2  11  -5   62.19    3.21
   2 -11   5   55.32    3.57
  -3  12  -5  380.46   12.85
   3 -12   5  370.47   13.03
  -4  13  -5    3.39    1.96
   4 -13   5   11.78    4.02
  -5  14  -5  296.68   15.53
   5 -14   5  300.78   10.35
  -6  15  -5  202.72    7.67
   6 -15   5  158.73    7.05
  -7  16  -5   59.87    4.10
   7 -16   5   39.80    3.12
  -8  17  -5   56.84    3.57
   8 -17   5   40.87    3.03
  -9  18  -5   83.43    4.46
   9 -18   5   64.24    3.12
 -10  19  -5   56.84    3.66
  10 -19   5   59.96    3.30
 -11  20  -5   11.51    1.96
  11 -20   5   21.06    2.23
 -20  12   5   10.08    1.16
  19 -11  -5   17.93    1.78
 -19  11   5   16.95    1.25
  18 -10  -5    8.21    1.43
 -18  10   5   11.15    1.25
  17  -9  -5   26.14    2.05
 -17   9   5   22.49    1.61
  16  -8  -5  159.80    5.62
 -16   8   5  123.04    4.55
  15  -7  -5   47.74    2.59
 -15   7   5   44.70    2.59
  14  -6  -5  101.36    4.10
 -14   6   5   73.61    3.57
  13  -5  -5   22.84    2.05
 -13   5   5   36.49    2.14
  12  -4  -5   45.42    2.41
 -12   4   5   47.38    2.68
  11  -3  -5   29.62    1.87
 -11   3   5   20.34    1.70
  10  -2  -5  360.21   10.97
 -10   2   5  399.02   11.51
   9  -1  -5   77.63    3.39
  -9   1   5   96.10    4.10
   8   0  -5   10.80    1.52
  -8   0   5   10.35    1.52
   7   1  -5  460.23   12.67
  -7  -1   5  429.72   12.31
   6   2  -5  236.27    8.57
  -6  -2   5  226.64    8.03
   5   3  -5    7.41    1.78
  -5  -3   5   10.89    1.43
   4   4  -5  954.46   27.66
  -4  -4   5  797.78   22.13
   3   5  -5    4.10    1.96
  -3  -5   5   10.08    1.87
   2   6  -5  267.59    9.81
  -2  -6   5  225.48    8.39
   1   7  -5  516.18   14.10
  -1  -7   5  454.25   14.19
   0   8  -5   12.13    2.68
   0  -8   5    3.39    2.41
  -1   9  -5   84.05    3.84
   1  -9   5   94.76    4.10
  -2  10  -5  437.92   12.49
   2 -10   5  496.10   15.26
  -3  11  -5   38.01    2.86
   3 -11   5   25.52    4.91
  -4  12  -5   49.25    4.28
   4 -12   5   65.67    5.00
  -5  13  -5   27.66    4.19
   5 -13   5   45.51    3.39
  -6  14  -5  130.72    5.35
   6 -14   5  109.75    4.73
  -7  15  -5   72.54    3.39
   7 -15   5   73.08    3.75
  -8  16  -5  278.30    9.90
   8 -16   5  233.60    8.12
  -9  17  -5   49.52    3.30
   9 -17   5   39.35    2.86
 -10  18  -5   21.86    2.86
  10 -18   5   22.93    2.68
 -11  19  -5   46.84    3.48
  11 -19   5   38.01    2.68
 -12  20  -5   25.25    3.03
  12 -20   5   26.59    2.59
  19 -12  -5    5.62    1.25
 -19  12   5    7.94    1.07
  18 -11  -5   18.83    1.78
 -18  11   5   19.36    1.78
  17 -10  -5   97.17    4.46
 -17  10   5   85.57    4.02
  16  -9  -5   37.21    2.14
 -16   9   5   25.70    2.05
  15  -8  -5   42.29    3.03
 -15   8   5   45.86    2.50
  14  -7  -5   17.13    1.96
 -14   7   5    9.46    1.43
  13  -6  -5   30.07    1.96
 -13   6   5   30.96    2.05
  12  -5  -5   56.75    2.86
 -12   5   5   67.19    3.12
  11  -4  -5  133.30    4.64
 -11   4   5  169.00    6.16
  10  -3  -5  131.25    4.73
 -10   3   5  148.12    5.35
   9  -2  -5  142.32    5.71
  -9   2   5  140.80    5.09
   8  -1  -5  419.90   11.96
  -8   1   5  466.57   14.72
   7   0  -5   43.99    3.03
  -7   0   5   43.27    2.32
   6   1  -5   49.16    2.68
  -6  -1   5   56.48    2.94
   5   2  -5  328.80   10.44
  -5  -2   5  340.49   10.35
   4   3  -5   12.22    1.61
  -4  -3   5    7.05    1.61
   3   4  -5   11.60    2.05
  -3  -4   5    3.75    1.96
   2   5  -5  340.85   11.24
  -2  -5   5  352.89   11.69
   1   6  -5   49.88    3.39
  -1  -6   5   52.55    3.03
   0   7  -5   45.77    2.68
   0  -7   5   46.22    2.50
  -1   8  -5  476.74   14.90
   1  -8   5  513.77   16.06
  -2   9  -5  155.52    5.62
   2  -9   5  159.89    6.16
  -3  10  -5  160.96    6.60
   3 -10   5  173.46   10.71
  -4  11  -5  169.53   10.26
   4 -11   5  205.40   10.44
  -5  12  -5   76.02    4.46
   5 -12   5   83.16    3.84
  -6  13  -5   43.10    2.68
   6 -13   5   40.42    3.03
  -7  14  -5   28.82    3.12
   7 -14   5   16.77    2.50
  -8  15  -5   71.65    3.93
   8 -15   5   69.51    3.03
  -9  16  -5   62.37    3.84
   9 -16   5   39.26    2.68
 -10  17  -5  170.24    6.96
  10 -17   5  158.11    5.80
 -11  18  -5   38.90    2.77
  11 -18   5   46.49    2.86
 -12  19  -5    9.73    2.05
  12 -19   5   14.81    1.78
  19 -13  -5   13.29    1.52
 -19  13   5    9.99    1.16
  18 -12  -5    2.41    1.96
 -18  12   5    5.89    0.89
  17 -11  -5    7.50    1.34
 -17  11   5    5.71    1.43
  16 -10  -5   38.64    2.32
 -16  10   5   35.16    2.23
  15  -9  -5  131.88    5.35
 -15   9   5  101.90    4.19
  14  -8  -5   98.33    4.28
 -14   8   5   79.41    3.66
  13  -7  -5   34.26    2.14
 -13   7   5   32.48    1.87
  12  -6  -5   53.71    2.86
 -12   6   5   76.91    3.48
  11  -5  -5  137.68    5.62
 -11   5   5  163.02    5.98
  10  -4  -5   45.42    2.68
 -10   4   5   38.64    2.23
   9  -3  -5  151.06    5.98
  -9   3   5  249.30    7.85
   8  -2  -5  216.91    7.58
  -8   2   5  227.71    7.23
   7  -1  -5   56.12    3.03
  -7   1   5   49.70    2.77
   6   0  -5    8.74    1.61
  -6   0   5    6.16    1.52
   5   1  -5   24.89    2.50
  -5  -1   5   20.25    2.32
   4   2  -5   23.91    1.87
  -4  -2   5   20.70    2.05
   3   3  -5   74.68    3.39
  -3  -3   5   64.96    3.48
   2   4  -5   27.04    2.59
  -2  -4   5   20.34    2.23
   1   5  -5   24.80    2.14
  -1  -5   5   22.04    2.14
   0   6  -5    5.62    2.50
   0  -6   5    7.41    2.59
  -1   7  -5   55.41    3.21
   1  -7   5   54.79    3.21
  -2   8  -5  229.85    7.58
   2  -8   5  255.37   11.51
  -3   9  -5  179.52    8.83
   3  -9   5  276.60   13.56
  -4  10  -5   54.43    4.19
   4 -10   5   44.70    2.86
  -5  11  -5  171.49    6.25
   5 -11   5  192.64    7.14
  -6  12  -5   81.46    4.10
   6 -12   5  106.80    5.09
  -7  13  -5   41.22    2.86
   7 -13   5   43.81    2.77
  -8  14  -5  132.50    5.62
   8 -14   5  100.11    4.64
  -9  15  -5  190.94    6.60
   9 -15   5  155.43    5.53
 -10  16  -5   62.10    3.84
  10 -16   5   50.50    3.12
 -11  17  -5   11.24    2.41
  11 -17   5   12.40    2.14
 -12  18  -5    5.26    2.14
  12 -18   5   10.62    2.32
 -13  19  -5   25.70    2.50
  13 -19   5   22.40    2.23
  19 -14  -5    3.12    1.43
 -19  14   5    5.80    0.89
  18 -13  -5    5.53    1.61
 -18  13   5    8.83    1.34
  17 -12  -5   34.26    2.32
 -17  12   5   37.12    2.05
  16 -11  -5   41.04    2.77
 -16  11   5   26.50    1.78
  15 -10  -5   58.98    2.77
 -15  10   5   60.58    3.21
  14  -9  -5  211.91    8.03
 -14   9   5  213.61    6.87
  13  -8  -5   26.14    2.14
 -13   8   5   38.99    2.41
  12  -7  -5   59.42    2.94
 -12   7   5   64.69    3.39
  11  -6  -5  136.52    5.53
 -11   6   5  165.43    6.16
  10  -5  -5  119.03    5.35
 -10   5   5  172.56    6.16
   9  -4  -5  125.36    5.09
  -9   4   5  145.44    5.71
   8  -3  -5   14.90    1.96
  -8   3   5    9.37    1.61
   7  -2  -5  333.80    9.81
  -7   2   5  337.01   10.71
   6  -1  -5   24.36    2.23
  -6   1   5   20.34    1.70
   5   0  -5   57.64    3.03
  -5   0   5   58.44    3.48
   4   1  -5  234.31    8.74
  -4  -1   5  246.62    8.39
   3   2  -5    9.73    1.78
  -3  -2   5    7.32    1.43
   2   3  -5    9.55    1.96
  -2  -3   5    9.55    1.78
   1   4  -5  249.12    9.37
  -1  -4   5  251.26    8.12
   0   5  -5   59.96    3.66
   0  -5   5   61.12    3.84
  -1   6  -5   29.00    2.41
   1  -6   5   26.50    2.41
  -2   7  -5  334.69   10.97
   2  -7   5  347.27   16.77
  -3   8  -5    9.28    2.32
   3  -8   5    8.65    2.59
  -4   9  -5  141.42    5.62
   4  -9   5  156.95    6.51
  -5  10  -5  141.69    5.44
   5 -10   5  197.82    6.78
  -6  11  -5  165.78    6.42
   6 -11   5  188.36    7.14
  -7  12  -5   71.11    4.02
   7 -12   5   79.50    4.28
  -8  13  -5   34.98    2.68
   8 -13   5   45.68    3.03
  -9  14  -5  296.14   10.80
   9 -14   5  282.13    9.10
 -10  15  -5   78.25    3.57
  10 -15   5   84.68    3.84
 -11  16  -5   59.42    3.30
  11 -16   5   39.80    2.59
 -12  17  -5   55.32    2.94
  12 -17   5   55.86    3.12
 -13  18  -5    9.64    1.96
  13 -18   5   12.85    1.70
 -14  19  -5    7.23    2.14
  14 -19   5   10.08    1.87
  19 -15  -5    6.69    1.43
 -19  15   5    2.94    0.98
  18 -14  -5   20.61    2.05
 -18  14   5   26.14    1.52
  17 -13  -5    0.36    1.34
 -17  13   5    6.34    1.34
  16 -12  -5   58.98    2.86
 -16  12   5   70.85    3.48
  15 -11  -5   11.33    2.05
 -15  11   5   14.28    1.52
  14 -10  -5  132.95    4.82
 -14  10   5  100.38    4.28
  13  -9  -5    2.23    2.05
 -13   9   5    7.85    1.25
  12  -8  -5   41.13    2.59
 -12   8   5   50.68    2.86
  11  -7  -5  144.81    5.44
 -11   7   5  182.56    6.51
  10  -6  -5   45.51    2.77
 -10   6   5   38.37    2.77
   9  -5  -5  117.69    4.73
  -9   5   5  137.68    5.62
   8  -4  -5  781.45   22.57
  -8   4   5  961.60   26.23
   7  -3  -5    6.78    2.23
  -7   3   5   11.33    1.61
   6  -2  -5   22.13    2.23
  -6   2   5   28.73    2.14
   5  -1  -5  247.43    9.19
  -5   1   5  231.63    8.74
   4   0  -5    5.44    2.50
  -4   0   5    2.68    1.96
   3   1  -5   66.38    3.12
  -3  -1   5   61.03    3.48
   2   2  -5  314.97    9.81
  -2  -2   5  349.50   11.78
   1   3  -5   60.41    3.03
  -1  -3   5   63.53    3.12
   0   4  -5    0.54    1.87
   0  -4   5    0.80    1.96
  -1   5  -5  262.06    9.46
   1  -5   5  240.64   12.58
  -2   6  -5   24.18    2.86
   2  -6   5   28.02    3.03
  -3   7  -5    2.50    3.30
   3  -7   5   11.33    2.41
  -4   8  -5  859.79   24.36
   4  -8   5 1056.89   29.71
  -5   9  -5  126.88    5.18
   5  -9   5  152.22    5.89
  -6  10  -5   57.11    3.12
   6 -10   5   42.74    2.59
  -7  11  -5  170.33    6.34
   7 -11   5  193.00    6.51
  -8  12  -5   48.00    3.39
   8 -12   5   65.31    4.02
  -9  13  -5    7.94    1.87
   9 -13   5    8.12    1.87
 -10  14  -5  173.99    6.96
  10 -14   5  119.39    4.82
 -11  15  -5   18.47    2.59
  11 -15   5   19.01    2.32
 -12  16  -5   86.28    3.75
  12 -16   5  100.11    4.82
 -13  17  -5    5.26    2.23
  13 -17   5   10.97    2.23
 -14  18  -5   29.89    2.23
  14 -18   5   38.55    2.68
 -15  19  -5    5.98    1.70
  15 -19   5    3.84    1.34
  18 -15  -5    3.30    1.61
 -18  15   5    1.34    0.80
  17 -14  -5   10.71    1.34
 -17  14   5   11.42    1.34
  16 -13  -5   62.37    3.21
 -16  13   5   65.31    2.94
  15 -12  -5   55.68    3.48
 -15  12   5   40.96    2.41
  14 -11  -5   21.59    2.05
 -14  11   5   17.22    1.78
  13 -10  -5  220.57    7.41
 -13  10   5  179.35    6.69
  12  -9  -5  304.44    9.28
 -12   9   5  308.28    9.64
  11  -8  -5   31.41    2.05
 -11   8   5   17.85    2.14
  10  -7  -5  138.39    5.62
 -10   7   5  156.15    5.35
   9  -6  -5  169.26    6.69
  -9   6   5  262.42    8.57
   8  -5  -5   12.58    2.59
  -8   5   5    8.12    1.78
   7  -4  -5    9.01    2.05
  -7   4   5   10.62    1.96
   6  -3  -5   72.36    3.66
  -6   3   5   74.41    2.94
   5  -2  -5   12.76    2.05
  -5   2   5    8.39    1.96
   4  -1  -5   64.51    4.02
  -4   1   5   67.19    3.57
   3   0  -5  332.37   11.60
  -3   0   5  337.72   11.42
   2   1  -5   87.26    4.10
  -2  -1   5   77.36    3.30
   1   2  -5   86.55    4.19
  -1  -2   5   82.09    3.57
   0   3  -5  320.23   11.60
   0  -3   5  326.12   10.17
  -1   4  -5   65.49    3.48
   1  -4   5   70.40    5.89
  -2   5  -5    8.65    2.05
   2  -5   5   11.96    2.32
  -3   6  -5   72.18    3.39
   3  -6   5   78.25    4.55
  -4   7  -5    6.96    1.96
   4  -7   5    9.81    1.78
  -5   8  -5    9.19    1.78
   5  -8   5    8.03    1.78
  -6   9  -5  181.75    6.16
   6  -9   5  270.98    9.28
  -7  10  -5  157.40    6.78
   7 -10   5  164.89    6.51
  -8  11  -5   31.41    3.03
   8 -11   5   27.93    2.41
  -9  12  -5  349.23   10.08
   9 -12   5  360.48   11.60
 -10  13  -5  246.44    7.94
  10 -13   5  220.75    8.30
 -11  14  -5   27.57    2.94
  11 -14   5   20.79    2.14
 -12  15  -5   81.82    4.46
  12 -15   5   53.89    3.21
 -13  16  -5   75.04    4.28
  13 -16   5   78.07    3.84
 -14  17  -5   16.24    2.14
  14 -17   5   15.26    1.96
 -15  18  -5    0.98    2.14
  15 -18   5    4.10    1.34
  18 -16  -5    2.32    1.61
 -18  16   5    3.66    1.16
  17 -15  -5   41.94    2.41
 -17  15   5   51.93    2.94
  16 -14  -5   35.24    2.23
 -16  14   5   23.73    2.05
  15 -13  -5  125.90    4.82
 -15  13   5  133.84    5.53
  14 -12  -5   94.22    4.19
 -14  12   5  100.65    4.46
  13 -11  -5  160.70    5.98
 -13  11   5  141.60    5.09
  12 -10  -5   42.29    2.86
 -12  10   5   36.40    2.41
  11  -9  -5   47.91    2.68
 -11   9   5   48.90    2.86
  10  -8  -5  397.42   11.78
 -10   8   5  433.46   12.05
   9  -7  -5  145.17    5.18
  -9   7   5  150.88    5.53
   8  -6  -5  217.80    7.41
  -8   6   5  242.79    8.12
   7  -5  -5  334.69   10.62
  -7   5   5  343.88   10.80
   6  -4  -5   23.02    2.50
  -6   4   5   25.88    2.32
   5  -3  -5    9.46    1.78
  -5   3   5   11.24    1.70
   4  -2  -5  358.60   11.69
  -4   2   5  332.46   11.60
   3  -1  -5   84.59    4.37
  -3   1   5   88.60    4.37
   2   0  -5   26.32    2.41
  -2   0   5   25.96    2.05
   1   1  -5 2545.63   67.54
  -1  -1   5 2661.36   69.95
   0   2  -5   27.93    2.86
   0  -2   5   21.06    3.48
  -1   3  -5   76.47    5.35
   1  -3   5   82.71    6.16
  -2   4  -5  358.96   15.97
   2  -4   5  332.99   11.96
  -3   5  -5    7.85    2.32
   3  -5   5   10.53    2.23
  -4   6  -5   24.00    2.41
   4  -6   5   29.44    2.41
  -5   7  -5  349.59   11.06
   5  -7   5  337.45   12.05
  -6   8  -5  227.44    8.65
   6  -8   5  249.83    8.03
  -7   9  -5  159.63    6.16
   7  -9   5  154.01    5.62
  -8  10  -5  419.10   13.03
   8 -10   5  460.94   13.12
  -9  11  -5   59.51    3.84
   9 -11   5   51.13    3.12
 -10  12  -5   51.04    2.94
  10 -12   5   41.94    2.94
 -11  13  -5  185.06    6.78
  11 -13   5  169.08    5.80
 -12  14  -5  101.54    4.19
  12 -14   5  115.10    5.53
 -13  15  -5  154.90    5.71
  13 -15   5  147.94    5.44
 -14  16  -5   43.01    2.86
  14 -16   5   25.34    2.14
 -15  17  -5   55.14    3.84
  15 -17   5   59.96    3.30
 -16  18  -5    3.12    1.43
  16 -18   5    6.69    1.61
 -18  17   5    0.27    2.50
  17 -16  -5   14.90    2.05
 -17  16   5   16.95    1.52
  16 -15  -5   19.99    1.70
 -16  15   5   21.24    1.70
  15 -14  -5  122.87    5.26
 -15  14   5  129.38    4.82
  14 -13  -5  294.80    9.37
 -14  13   5  286.42    8.48
  13 -12  -5  108.23    4.82
 -13  12   5  102.34    4.19
  12 -11  -5   96.63    4.37
 -12  11   5   79.23    3.48
  11 -10  -5  381.18   13.29
 -11  10   5  389.83   12.22
  10  -9  -5   13.29    2.32
 -10   9   5   14.45    1.78
   9  -8  -5   80.30    3.66
  -9   8   5   91.19    4.10
   8  -7  -5  432.48   14.19
  -8   7   5  538.48   16.06
   7  -6  -5   48.99    2.94
  -7   6   5   51.84    2.59
   6  -5  -5   26.77    2.14
  -6   5   5   24.00    2.32
   5  -4  -5  252.33    9.55
  -5   4   5  256.26    8.21
   4  -3  -5   59.16    2.94
  -4   3   5   63.26    3.12
   3  -2  -5   84.41    3.93
  -3   2   5   84.05    3.57
   2  -1  -5 2622.99   71.20
  -2   1   5 2432.76   66.38
   1   0  -5   12.76    2.14
  -1   0   5   14.72    2.05
   0  -1   5   12.67    3.21
  -1   2  -5 2557.68   97.52
   1  -2   5 2447.57   99.93
  -2   3  -5   78.79    3.39
   2  -3   5   89.32    4.02
  -3   4  -5   61.21    3.12
   3  -4   5   68.08    3.66
  -4   5  -5  256.97    8.39
   4  -5   5  249.39    8.65
  -5   6  -5   30.52    3.03
   5  -6   5   24.27    2.50
  -6   7  -5   53.18    3.39
   6  -7   5   52.38    3.75
  -7   8  -5  447.29   15.26
   7  -8   5  518.58   15.26
  -8   9  -5   84.68    4.19
   8  -9   5   94.04    3.93
  -9  10  -5   10.89    2.05
   9 -10   5   18.20    2.23
 -10  11  -5  401.61   12.67
  10 -11   5  376.36   12.67
 -11  12  -5  110.46    4.82
  11 -12   5   83.16    3.48
 -12  13  -5  115.01    5.18
  12 -13   5  119.39    4.64
 -13  14  -5  329.69   10.89
  13 -14   5  306.40    9.37
 -14  15  -5  144.55    5.98
  14 -15   5  148.65    5.80
 -15  16  -5   20.79    2.68
  15 -16   5   27.39    2.50
 -16  17  -5   15.97    1.78
  16 -17   5   20.17    2.23
 -17  18  -5    7.94    1.96
  17 -17  -5   -2.32    1.78
 -17  17   5   -0.80    0.98
  16 -16  -5   73.70    3.66
 -16  16   5   76.11    3.21
  15 -15  -5   64.42    5.18
 -15  15   5   63.98    2.59
  14 -14  -5   22.93    2.50
 -14  14   5   28.73    1.96
  13 -13  -5  328.89   10.80
 -13  13   5  326.75    9.28
  12 -12  -5  945.27   26.59
 -12  12   5  966.50   24.80
  11 -11  -5    8.92    2.05
 -11  11   5    7.85    2.05
  10 -10  -5  113.05    4.82
 -10  10   5  111.44    4.10
   9  -9  -5  357.08   10.89
  -9   9   5  383.94   12.05
   8  -8  -5    9.55    2.23
  -8   8   5   11.06    2.05
   7  -7  -5   46.49    3.12
  -7   7   5   52.11    3.21
   6  -6  -5    9.01    1.96
  -6   6   5   10.26    1.70
   5  -5  -5   60.50    3.48
  -5   5   5   62.28    3.03
   4  -4  -5    1.61    1.96
  -4   4   5    1.34    2.14
   3  -3  -5  305.42   10.80
  -3   3   5  329.34   11.69
   2  -2  -5   24.27    2.05
  -2   2   5   26.68    1.87
   1  -1  -5   14.19    2.05
  -1   1   5   20.08    2.59
   0   0  -5 9517.27  365.56
   0   0   5 9999.00  364.13
  -1   1  -5   24.09    4.37
   1  -1   5   17.04    2.32
  -2   2  -5   30.52    2.94
   2  -2   5   32.03    2.59
  -3   3  -5  336.74   11.24
   3  -3   5  334.51   11.78
  -4   4  -5    1.61    1.61
   4  -4   5    0.54    1.43
  -5   5  -5   52.82    2.50
   5  -5   5   60.58    3.21
  -6   6  -5   12.76    2.50
   6  -6   5    5.89    2.59
  -7   7  -5   43.81    3.48
   7  -7   5   39.26    3.57
  -8   8  -5    7.14    2.14
   8  -8   5    7.41    1.70
  -9   9  -5  361.19   11.51
   9  -9   5  366.19   10.71
 -10  10  -5  109.66    4.19
  10 -10   5  100.92    4.19
 -11  11  -5    9.64    2.05
  11 -11   5    8.83    2.41
 -12  12  -5  915.38   24.36
  12 -12   5  947.23   25.61
 -13  13  -5  328.09   11.51
  13 -13   5  328.44   10.89
 -14  14  -5   31.76    2.23
  14 -14   5   26.68    2.68
 -15  15  -5   75.93    3.39
  15 -15   5   67.46    3.75
 -16  16  -5   80.48    3.66
  16 -16   5   77.36    3.57
 -17  17  -5    0.36    1.70
  17 -17   5   -0.27    1.34
 -17  18   5    1.43    2.23
  16 -17  -5   16.95    1.96
 -16  17   5   18.47    1.87
  15 -16  -5   27.39    2.59
 -15  16   5   22.40    2.05
  14 -15  -5  148.21    6.42
 -14  15   5  135.80    5.53
  13 -14  -5  284.54    8.57
 -13  14   5  330.94    9.73
  12 -13  -5  111.89    4.37
 -12  13   5  114.12    4.82
  11 -12  -5   80.48    4.02
 -11  12   5  113.32    5.00
  10 -11  -5  385.91   10.44
 -10  11   5  416.15   13.29
   9 -10  -5   19.99    2.50
  -9  10   5   11.96    1.87
   8  -9  -5   92.88    4.19
  -8   9   5   96.54    4.37
   7  -8  -5  530.72   15.17
  -7   8   5  457.55   14.19
   6  -7  -5   52.91    3.48
  -6   7   5   54.87    2.86
   5  -6  -5   25.88    2.32
  -5   6   5   27.75    2.05
   4  -5  -5  245.37    8.65
  -4   5   5  252.33    8.12
   3  -4  -5   68.35    3.39
  -3   4   5   59.51    3.48
   2  -3  -5   88.78    5.09
  -2   3   5   75.75    3.93
   1  -2  -5 2636.38   70.76
  -1   2   5 2728.64  101.63
   0  -1  -5   22.40    4.28
   0   1   5   13.29    3.21
  -1   0  -5   17.49    2.50
   1   0   5   17.31    2.41
  -2   1  -5 2414.47   67.90
   2  -1   5 2673.50   72.54
  -3   2  -5   88.96    4.19
   3  -2   5   82.18    4.02
  -4   3  -5   70.85    3.93
   4  -3   5   64.96    3.21
  -5   4  -5  237.25    8.39
   5  -4   5  246.35    8.21
  -6   5  -5   27.84    2.41
   6  -5   5   24.27    1.96
  -7   6  -5   47.91    2.94
   7  -6   5   57.82    3.21
  -8   7  -5  497.17   16.51
   8  -7   5  420.88   14.28
  -9   8  -5   87.71    4.28
   9  -8   5   83.34    3.75
 -10   9  -5   17.31    2.32
  10  -9   5   11.87    2.05
 -11  10  -5  368.15   11.96
  11 -10   5  373.59   12.31
 -12  11  -5   75.40    3.66
  12 -11   5  105.56    4.64
 -13  12  -5  107.07    4.55
  13 -12   5  100.20    4.82
 -14  13  -5  287.40    8.74
  14 -13   5  307.03    9.46
 -15  14  -5  129.20    5.00
  15 -14   5  121.53    4.73
 -16  15  -5   24.36    2.14
  16 -15   5   17.67    1.78
 -17  16  -5   17.22    1.61
  17 -16   5   13.21    1.61
 -18  17  -5    7.23    1.70
  16 -18  -5    3.93    1.52
 -16  18   5    1.96    1.25
  15 -17  -5   60.05    3.03
 -15  17   5   50.77    3.03
  14 -16  -5   26.14    1.78
 -14  16   5   43.63    2.94
  13 -15  -5  149.99    5.09
 -13  15   5  142.32    5.53
  12 -14  -5  111.80    4.64
 -12  14   5  105.02    4.10
  11 -13  -5  166.14    6.07
 -11  13   5  183.00    5.71
  10 -12  -5   35.24    3.30
 -10  12   5   42.83    2.68
   9 -11  -5   54.96    3.30
  -9  11   5   54.96    3.21
   8 -10  -5  459.87   15.17
  -8  10   5  454.43   13.83
   7  -9  -5  154.72    6.78
  -7   9   5  174.88    6.16
   6  -8  -5  259.38    9.10
  -6   8   5  232.52    8.30
   5  -7  -5  354.50   11.78
  -5   7   5  373.15   11.87
   4  -6  -5   21.68    2.77
  -4   6   5   22.40    2.50
   3  -5  -5   15.70    2.14
  -3   5   5    8.57    1.78
   2  -4  -5  324.16   11.33
  -2   4   5  363.51   11.51
   1  -3  -5   75.84    4.37
  -1   3   5   73.70    4.28
   0  -2  -5   25.70    2.41
   0   2   5   25.43    2.14
  -1  -1  -5 2720.25   72.72
   1   1   5 2531.80   68.70
  -2   0  -5   26.23    2.23
   2   0   5   22.40    1.78
  -3   1  -5   91.01    4.37
   3  -1   5   89.14    4.37
  -4   2  -5  325.86   11.24
   4  -2   5  373.32   11.78
  -5   3  -5   11.96    1.96
   5  -3   5    9.01    2.05
  -6   4  -5   27.39    2.32
   6  -4   5   18.47    1.52
  -7   5  -5  333.62   10.26
   7  -5   5  331.03   10.44
  -8   6  -5  249.92    7.94
   8  -6   5  211.38    7.41
  -9   7  -5  163.82    6.42
   9  -7   5  153.20    6.07
 -10   8  -5  444.35   13.74
  10  -8   5  440.51   13.47
 -11   9  -5   48.72    3.30
  11  -9   5   56.21    2.94
 -12  10  -5   36.94    2.41
  12 -10   5   41.85    3.39
 -13  11  -5  150.53    5.00
  13 -11   5  157.13    5.89
 -14  12  -5  103.59    4.82
  14 -12   5   92.97    4.37
 -15  13  -5  127.42    5.09
  15 -13   5  140.71    5.35
 -16  14  -5   22.13    2.05
  16 -14   5   34.17    2.14
 -17  15  -5   52.64    2.94
  17 -15   5   44.08    2.59
 -18  16  -5    3.84    1.52
  18 -16   5    4.55    1.34
  15 -18  -5    0.98    1.78
 -15  18   5    2.23    1.52
  14 -17  -5   15.70    1.96
 -14  17   5   16.33    1.87
  13 -16  -5   83.78    5.53
 -13  16   5   77.98    3.39
  12 -15  -5   48.72    3.03
 -12  15   5   74.24    3.75
  11 -14  -5   20.52    2.23
 -11  14   5   31.50    2.68
  10 -13  -5  202.28    7.41
 -10  13   5  274.10    8.12
   9 -12  -5  325.05    9.73
  -9  12   5  359.67   10.89
   8 -11  -5   26.23    2.86
  -8  11   5   39.26    2.59
   7 -10  -5  168.28    7.14
  -7  10   5  150.53    6.25
   6  -9  -5  277.14   10.26
  -6   9   5  199.15    6.96
   5  -8  -5    9.10    2.77
  -5   8   5   10.53    2.32
   4  -7  -5    8.30    2.86
  -4   7   5    4.64    2.59
   3  -6  -5   74.41    4.10
  -3   6   5   73.97    3.39
   2  -5  -5   10.35    2.77
  -2   5   5   11.60    3.12
   1  -4  -5   58.89    4.64
  -1   4   5   57.28    4.73
   0  -3  -5  332.64   15.53
   0   3   5  334.42   11.87
  -1  -2  -5   80.93    4.46
   1   2   5   95.20    4.64
  -2  -1  -5   82.98    3.84
   2   1   5   82.98    4.02
  -3   0  -5  334.96   11.96
   3   0   5  321.84   10.89
  -4   1  -5   67.28    3.75
   4  -1   5   57.28    3.12
  -5   2  -5   10.26    2.41
   5  -2   5    7.76    1.52
  -6   3  -5   72.63    3.57
   6  -3   5   68.17    3.30
  -7   4  -5    9.28    2.23
   7  -4   5    7.32    1.70
  -8   5  -5    8.83    1.87
   8  -5   5   11.96    1.96
  -9   6  -5  256.35    8.65
   9  -6   5  167.66    6.42
 -10   7  -5  150.08    5.80
  10  -7   5  144.28    5.62
 -11   8  -5   26.41    2.41
  11  -8   5   35.51    2.41
 -12   9  -5  299.09    9.64
  12  -9   5  332.90   10.62
 -13  10  -5  188.36    7.05
  13 -10   5  214.32    7.32
 -14  11  -5   19.54    2.23
  14 -11   5   22.22    2.50
 -15  12  -5   43.36    2.86
  15 -12   5   67.19    3.30
 -16  13  -5   70.58    3.75
  16 -13   5   67.01    3.12
 -17  14  -5    9.99    1.87
  17 -14   5    9.28    1.34
 -18  15  -5    2.23    1.16
  18 -15   5    0.98    1.25
  15 -19  -5    4.73    1.78
 -15  19   5    5.26    1.87
  14 -18  -5   42.29    3.12
 -14  18   5   32.21    2.50
  13 -17  -5    9.90    2.14
 -13  17   5    3.30    1.52
  12 -16  -5   98.06    4.37
 -12  16   5   87.80    4.37
  11 -15  -5   20.25    2.68
 -11  15   5   13.29    1.52
  10 -14  -5  130.54    5.53
 -10  14   5  175.15    5.80
   9 -13  -5   10.97    2.41
  -9  13   5   -0.09    2.41
   8 -12  -5   66.74    3.39
  -8  12   5   54.07    2.86
   7 -11  -5  197.73    8.03
  -7  11   5  179.17    6.78
   6 -10  -5   41.22    3.39
  -6  10   5   55.77    3.03
   5  -9  -5  160.88    6.69
  -5   9   5  139.10    5.26
   4  -8  -5 1039.85   28.37
  -4   8   5  858.81   23.11
   3  -7  -5   11.42    1.96
  -3   7   5   11.96    1.96
   2  -6  -5   22.49    3.12
  -2   6   5   22.22    2.59
   1  -5  -5  258.22   12.31
  -1   5   5  262.42    8.39
   0  -4  -5    0.54    1.87
   0   4   5    3.39    1.96
  -1  -3  -5   62.46    4.10
   1   3   5   69.78    3.75
  -2  -2  -5  374.57   13.56
   2   2   5  334.78   11.15
  -3  -1  -5   67.54    3.84
   3   1   5   64.15    3.48
  -4   0  -5    1.16    1.61
   4   0   5    1.70    1.34
  -5   1  -5  253.49    8.65
   5  -1   5  269.82   10.17
  -6   2  -5   29.09    2.23
   6  -2   5   22.22    2.14
  -7   3  -5   13.12    1.87
   7  -3   5    5.62    1.87
  -8   4  -5  948.66   25.79
   8  -4   5  796.88   23.65
  -9   5  -5  139.10    5.98
   9  -5   5  134.38    5.44
 -10   6  -5   36.76    2.41
  10  -6   5   51.39    3.39
 -11   7  -5  182.20    6.96
  11  -7   5  151.69    5.53
 -12   8  -5   51.39    3.21
  12  -8   5   49.07    3.30
 -13   9  -5   11.42    2.14
  13  -9   5    5.71    1.78
 -14  10  -5   94.67    4.37
  14 -10   5  140.00    5.62
 -15  11  -5   15.88    1.87
  15 -11   5   13.03    1.78
 -16  12  -5   72.99    3.39
  16 -12   5   67.10    3.75
 -17  13  -5    5.80    1.61
  17 -13   5    2.14    1.16
 -18  14  -5   27.21    2.05
  18 -14   5   22.57    2.05
 -19  15  -5    2.23    1.43
  19 -15   5    5.98    1.07
  14 -19  -5   10.53    2.32
 -14  19   5    6.96    1.52
  13 -18  -5   13.38    2.14
 -13  18   5   10.62    2.14
  12 -17  -5   54.70    2.77
 -12  17   5   53.00    2.68
  11 -16  -5   41.31    3.48
 -11  16   5   58.00    3.03
  10 -15  -5   88.87    4.82
 -10  15   5   76.73    3.21
   9 -14  -5  275.62    9.19
  -9  14   5  265.54    8.57
   8 -13  -5   50.41    3.12
  -8  13   5   27.39    2.32
   7 -12  -5   73.52    3.75
  -7  12   5   70.76    3.30
   6 -11  -5  196.21    7.67
  -6  11   5  178.45    6.34
   5 -10  -5  188.98    7.14
  -5  10   5  140.26    5.71
   4  -9  -5  161.32    5.80
  -4   9   5  136.78    5.26
   3  -8  -5    9.90    2.23
  -3   8   5    8.74    2.41
   2  -7  -5  355.39   17.85
  -2   7   5  369.22   17.67
   1  -6  -5   26.59    3.93
  -1   6   5   24.00    2.14
   0  -5  -5   57.11    3.48
   0   5   5   60.32    3.30
  -1  -4  -5  250.01    8.65
   1   4   5  261.17    9.28
  -2  -3  -5    8.30    1.78
   2   3   5   10.62    1.96
  -3  -2  -5    7.14    2.41
   3   2   5   13.29    2.23
  -4  -1  -5  249.83    8.83
   4   1   5  252.33    9.01
  -5   0  -5   55.32    3.12
   5   0   5   59.69    2.77
  -6   1  -5   27.04    2.59
   6  -1   5   29.27    2.41
  -7   2  -5  325.68   10.71
   7  -2   5  350.21   10.71
  -8   3  -5    5.80    2.23
   8  -3   5   11.51    1.61
  -9   4  -5  132.32    4.73
   9  -4   5  116.80    4.82
 -10   5  -5  178.19    6.16
  10  -5   5  120.55    4.91
 -11   6  -5  149.45    5.62
  11  -6   5  151.06    6.16
 -12   7  -5   63.17    3.39
  12  -7   5   55.86    2.68
 -13   8  -5   33.64    2.32
  13  -8   5   23.29    2.23
 -14   9  -5  206.29    7.58
  14  -9   5  212.27    7.58
 -15  10  -5   57.46    3.12
  15 -10   5   65.22    3.39
 -16  11  -5   24.54    2.14
  16 -11   5   41.22    2.32
 -17  12  -5   39.97    2.59
  17 -12   5   35.33    2.68
 -18  13  -5    8.57    1.52
  18 -13   5    9.01    1.61
 -19  14  -5    7.76    1.34
  19 -14   5    2.41    1.25
  13 -19  -5   22.57    2.32
 -13  19   5   22.49    2.14
  12 -18  -5    8.48    2.14
 -12  18   5    1.78    1.96
  11 -17  -5   11.60    1.70
 -11  17   5   15.26    2.32
  10 -16  -5   50.50    3.39
 -10  16   5   62.64    3.84
   9 -15  -5  159.63    5.80
  -9  15   5  195.32    6.34
   8 -14  -5  113.85    5.18
  -8  14   5  130.63    5.00
   7 -13  -5   36.85    2.77
  -7  13   5   47.74    3.30
   6 -12  -5   95.38    4.10
  -6  12   5   81.20    3.84
   5 -11  -5  194.51    7.67
  -5  11   5  170.78    6.69
   4 -10  -5   41.40    3.21
  -4  10   5   57.91    2.94
   3  -9  -5  276.33   14.01
  -3   9   5  184.97    9.46
   2  -8  -5  253.49   11.96
  -2   8   5  245.82    8.74
   1  -7  -5   53.54    3.39
  -1   7   5   53.27    2.94
   0  -6  -5    5.44    1.96
   0   6   5    5.89    1.52
  -1  -5  -5   25.61    3.12
   1   5   5   29.09    2.50
  -2  -4  -5   21.06    2.50
   2   4   5   23.11    2.14
  -3  -3  -5   64.69    3.39
   3   3   5   70.85    3.57
  -4  -2  -5   19.36    2.77
   4   2   5   24.36    2.32
  -5  -1  -5   26.41    2.41
   5   1   5   22.04    1.87
  -6   0  -5    6.16    1.61
   6   0   5   10.26    1.78
  -7   1  -5   54.25    3.21
   7  -1   5   46.75    2.50
  -8   2  -5  235.11    7.94
   8  -2   5  217.45    7.58
  -9   3  -5  248.23    8.83
   9  -3   5  147.13    5.62
 -10   4  -5   37.83    2.32
  10  -4   5   43.45    2.50
 -11   5  -5  154.36    5.80
  11  -5   5  151.95    5.53
 -12   6  -5   79.50    3.66
  12  -6   5   57.46    3.39
 -13   7  -5   29.53    2.23
  13  -7   5   37.12    2.32
 -14   8  -5   74.15    3.21
  14  -8   5  111.09    4.73
 -15   9  -5  107.34    4.55
  15  -9   5  134.46    4.73
 -16  10  -5   31.05    1.87
  16 -10   5   40.87    2.59
 -17  11  -5    8.57    1.78
  17 -11   5    9.01    1.43
 -18  12  -5    5.35    1.43
  18 -12   5    0.98    1.07
 -19  13  -5   12.67    1.43
  19 -13   5   11.33    1.43
  12 -19  -5   18.47    2.77
 -12  19   5    9.99    2.32
  11 -18  -5   35.51    3.21
 -11  18   5   34.53    2.68
  10 -17  -5  157.48    4.46
 -10  17   5  170.42    6.42
   9 -16  -5   41.85    3.48
  -9  16   5   56.57    3.03
   8 -15  -5   72.81    3.84
  -8  15   5   72.27    3.39
   7 -14  -5   14.81    2.94
  -7  14   5   23.65    2.86
   6 -13  -5   43.27    2.86
  -6  13   5   46.40    2.23
   5 -12  -5   84.23    4.73
  -5  12   5   72.10    3.84
   4 -11  -5  195.76    6.69
  -4  11   5  172.03    7.94
   3 -10  -5  175.51   10.89
  -3  10   5  147.76    8.39
   2  -9  -5  170.51    9.19
  -2   9   5  172.56    5.89
   1  -8  -5  528.85   16.33
  -1   8   5  496.90   15.08
   0  -7  -5   45.51    3.75
   0   7   5   51.22    3.12
  -1  -6  -5   50.59    2.86
   1   6   5   54.43    2.50
  -2  -5  -5  369.04   12.67
   2   5   5  374.93   12.13
  -3  -4  -5    3.30    2.68
   3   4   5   13.03    2.14
  -4  -3  -5    7.50    2.23
   4   3   5   11.24    1.70
  -5  -2  -5  344.41   11.42
   5   2   5  341.83   10.80
  -6  -1  -5   46.58    2.32
   6   1   5   48.99    2.50
  -7   0  -5   44.26    2.68
   7   0   5   45.06    2.77
  -8   1  -5  452.56   12.31
   8  -1   5  430.07   13.03
  -9   2  -5  145.08    5.35
   9  -2   5  152.22    5.53
 -10   3  -5  154.90    5.35
  10  -3   5  137.86    5.80
 -11   4  -5  164.89    6.07
  11  -4   5  144.19    5.53
 -12   5  -5   64.87    3.03
  12  -5   5   65.05    3.21
 -13   6  -5   29.71    1.96
  13  -6   5   32.30    1.96
 -14   7  -5    9.28    1.70
  14  -7   5   13.92    1.70
 -15   8  -5   43.81    2.94
  15  -8   5   47.20    2.77
 -16   9  -5   26.86    2.05
  16  -9   5   36.14    2.32
 -17  10  -5   90.30    3.66
  17 -10   5   97.52    4.02
 -18  11  -5   20.17    1.43
  18 -11   5   21.50    1.87
 -19  12  -5    6.42    1.07
  19 -12   5    6.16    1.25
  12 -20  -5   26.77    3.21
 -12  20   5   27.84    2.77
  11 -19  -5   44.61    3.12
 -11  19   5   41.40    2.59
  10 -18  -5   29.53    2.59
 -10  18   5   19.01    1.96
   9 -17  -5   46.84    2.77
  -9  17   5   48.36    2.59
   8 -16  -5  230.74    8.21
  -8  16   5  276.51    8.30
   7 -15  -5   71.29    3.84
  -7  15   5   70.40    3.03
   6 -14  -5  111.98    5.35
  -6  14   5  135.54    5.80
   5 -13  -5   45.51    3.12
  -5  13   5   33.37    2.23
   4 -12  -5   72.10    5.09
  -4  12   5   55.23    5.18
   3 -11  -5   22.04    4.55
  -3  11   5   38.64    2.05
   2 -10  -5  490.48   15.35
  -2  10   5  466.74   13.47
   1  -9  -5   97.79    4.64
  -1   9   5   93.33    3.84
   0  -8  -5   11.15    2.05
   0   8   5   12.94    1.70
  -1  -7  -5  451.40   14.81
   1   7   5  544.64   16.33
  -2  -6  -5  233.33    7.85
   2   6   5  245.28    8.12
  -3  -5  -5    8.92    2.68
   3   5   5    8.83    2.41
  -4  -4  -5  800.36   21.77
   4   4   5 1015.22   28.02
  -5  -3  -5   11.06    2.41
   5   3   5    7.05    2.14
  -6  -2  -5  210.13    6.96
   6   2   5  245.37    8.03
  -7  -1  -5  439.80   13.21
   7   1   5  504.93   14.01
  -8   0  -5    9.28    1.52
   8   0   5    9.37    1.43
  -9   1  -5   87.09    3.57
   9  -1   5   81.82    3.39
 -10   2  -5  412.76   12.31
  10  -2   5  381.09   12.22
 -11   3  -5   23.38    2.14
  11  -3   5   33.10    2.05
 -12   4  -5   51.84    2.94
  12  -4   5   43.72    2.41
 -13   5  -5   40.87    2.59
  13  -5   5   20.52    2.05
 -14   6  -5   77.45    3.48
  14  -6   5   97.44    3.66
 -15   7  -5   45.77    2.32
  15  -7   5   45.51    2.50
 -16   8  -5  136.52    5.09
  16  -8   5  163.73    5.71
 -17   9  -5   23.29    1.78
  17  -9   5   28.73    1.87
 -18  10  -5   10.97    1.34
  18 -10   5   10.08    1.34
 -19  11  -5   18.11    1.61
  19 -11   5   19.36    1.43
 -20  12  -5    8.39    1.25
  20 -12   5    7.67    2.23
  11 -20  -5   18.11    2.77
 -11  20   5   11.42    2.23
  10 -19  -5   68.35    4.19
 -10  19   5   66.47    3.75
   9 -18  -5   64.69    4.28
  -9  18   5   90.12    3.84
   8 -17  -5   40.33    2.50
  -8  17   5   47.74    3.12
   7 -16  -5   41.13    3.12
  -7  16   5   62.73    3.57
   6 -15  -5  172.74    6.07
  -6  15   5  193.26    6.34
   5 -14  -5  296.41   10.35
  -5  14   5  291.68   12.94
   4 -13  -5    9.46    4.37
  -4  13   5    2.86    3.39
   3 -12  -5  371.90   11.69
  -3  12   5  399.38   11.42
   2 -11  -5   62.82    3.66
  -2  11   5   59.96    3.48
   1 -10  -5   24.80    2.68
  -1  10   5   11.60    2.23
   0  -9  -5  390.28   12.31
   0   9   5  404.91   11.78
  -1  -8  -5   97.70    4.73
   1   8   5   97.79    4.64
  -2  -7  -5  164.80    6.51
   2   7   5  161.50    5.89
  -3  -6  -5  174.17    6.07
   3   6   5  279.37    8.92
  -4  -5  -5  130.63    5.44
   4   5   5  153.56    5.89
  -5  -4  -5  125.99    4.91
   5   4   5  144.10    5.44
  -6  -3  -5  168.46    6.16
   6   3   5  259.11    8.21
  -7  -2  -5  155.08    6.16
   7   2   5  159.54    6.34
  -8  -1  -5   81.64    3.57
   8   1   5   84.05    3.57
  -9   0  -5  343.34   10.80
   9   0   5  334.69    9.81
 -10   1  -5   20.34    2.32
  10  -1   5   10.44    1.70
 -11   2  -5   48.00    2.59
  11  -2   5   44.88    2.50
 -12   3  -5  277.41    8.39
  12  -3   5  284.37    8.83
 -13   4  -5    7.05    1.61
  13  -4   5    3.75    0.98
 -14   5  -5  193.89    6.16
  14  -5   5  189.61    6.87
 -15   6  -5   99.31    3.57
  15  -6   5  137.77    5.26
 -16   7  -5   24.89    2.05
  16  -7   5   34.00    2.14
 -17   8  -5   19.01    1.61
  17  -8   5   24.89    1.70
 -18   9  -5   34.44    2.05
  18  -9   5   40.51    2.32
 -19  10  -5   25.79    1.61
  19 -10   5   27.84    1.87
 -20  11  -5    6.16    1.07
  20 -11   5    3.84    0.80
  10 -20  -5   33.64    3.21
 -10  20   5   17.31    2.32
   9 -19  -5   59.07    4.19
  -9  19   5   56.66    2.86
   8 -18  -5   22.57    2.86
  -8  18   5   18.29    1.96
   7 -17  -5  162.21    5.00
  -7  17   5  176.67    5.98
   6 -16  -5   52.73    4.28
  -6  16   5   62.99    3.75
   5 -15  -5   91.81    4.73
  -5  15   5   92.44    6.60
   4 -14  -5  142.76    6.60
  -4  14   5  201.03    6.42
   3 -13  -5  224.40    7.14
  -3  13   5  258.04    7.76
   2 -12  -5   45.59    3.66
  -2  12   5   47.11    3.21
   1 -11  -5  432.12   12.49
  -1  11   5  442.65   12.67
   0 -10  -5  128.49    5.09
   0  10   5  118.14    4.28
  -1  -9  -5    6.78    2.32
   1   9   5   19.63    2.23
  -2  -8  -5  443.99   14.90
   2   8   5  477.09   14.81
  -3  -7  -5  154.18    5.62
   3   7   5  163.20    5.71
  -4  -6  -5   51.66    3.39
   4   6   5   45.06    2.59
  -5  -5  -5  125.45    4.64
   5   5   5  177.83    6.51
  -6  -4  -5   51.66    3.30
   6   4   5   36.76    3.21
  -7  -3  -5  135.62    5.09
   7   3   5  158.29    6.34
  -8  -2  -5  373.06   10.44
   8   2   5  415.71   11.78
  -9  -1  -5   13.12    2.23
   9   1   5   16.86    1.52
 -10   0  -5   92.26    3.66
  10   0   5   88.78    3.66
 -11   1  -5  324.70   10.26
  11  -1   5  352.98   12.22
 -12   2  -5   31.50    2.14
  12  -2   5   36.14    1.87
 -13   3  -5  150.97    5.35
  13  -3   5  195.85    7.14
 -14   4  -5   77.54    2.86
  14  -4   5  123.94    4.73
 -15   5  -5   54.52    2.94
  15  -5   5   55.41    2.68
 -16   6  -5   28.46    1.96
  16  -6   5   35.60    2.05
 -17   7  -5   84.94    3.30
  17  -7   5   86.91    3.93
 -18   8  -5   10.53    1.07
  18  -8   5    7.41    1.16
 -19   9  -5   23.29    1.52
  19  -9   5   19.99    1.61
 -20  10  -5   10.44    0.98
  20 -10   5    7.76    0.89
   9 -20  -5   23.38    2.77
  -9  20   5   13.47    1.61
   8 -19  -5   43.27    3.30
  -8  19   5   46.58    3.03
   7 -18  -5   36.49    3.57
  -7  18   5   39.17    2.86
   6 -17  -5   12.40    1.96
  -6  17   5   15.26    3.21
   5 -16  -5   46.04    3.66
  -5  16   5   75.04    3.30
   4 -15  -5   22.49    2.77
  -4  15   5   17.85    2.14
   3 -14  -5   23.02    3.03
  -3  14   5   32.48    2.32
   2 -13  -5  182.91    6.51
  -2  13   5  192.02    6.78
   1 -12  -5   94.94    4.46
  -1  12   5  120.55    5.26
   0 -11  -5    8.92    2.68
   0  11   5    8.57    1.96
  -1 -10  -5  423.20   12.67
   1  10   5  421.77   11.96
  -2  -9  -5   51.75    3.48
   2   9   5   51.75    3.30
  -3  -8  -5   31.50    3.12
   3   8   5   24.09    2.77
  -4  -7  -5  170.96    6.34
   4   7   5  182.65    6.16
  -5  -6  -5  153.74    5.18
   5   6   5  174.17    5.62
  -6  -5  -5  150.79    5.44
   6   5   5  174.71    6.07
  -7  -4  -5  149.81    5.26
   7   4   5  171.23    5.09
  -8  -3  -5   32.03    2.68
   8   3   5   25.25    2.14
  -9  -2  -5   47.83    3.21
   9   2   5   48.54    2.41
 -10  -1  -5  351.82   10.62
  10   1   5  346.47   10.35
 -11   0  -5   12.67    1.70
  11   0   5    9.46    1.43
 -12   1  -5   68.17    3.30
  12  -1   5   87.00    4.28
 -13   2  -5  119.65    4.19
  13  -2   5  138.75    4.55
 -14   3  -5   15.26    1.70
  14  -3   5   20.25    1.70
 -15   4  -5   10.71    1.34
  15  -4   5   11.06    1.43
 -16   5  -5   22.49    1.34
  16  -5   5   35.24    1.96
 -17   6  -5    6.87    1.16
  17  -6   5    8.39    1.16
 -18   7  -5   16.69    1.07
  18  -7   5   18.47    1.16
 -19   8  -5   15.79    1.16
  19  -8   5   13.03    1.07
 -20   9  -5    5.09    0.80
  20  -9   5    3.57    0.80
   8 -20  -5   26.23    2.94
  -8  20   5   31.14    2.94
   7 -19  -5   14.54    3.48
  -7  19   5    7.58    3.12
   6 -18  -5    0.27    1.43
  -6  18   5   -2.14    1.25
   5 -17  -5   64.51    6.07
   4 -16  -5  114.92    5.26
  -4  16   5  100.11    4.64
   3 -15  -5   56.57    3.03
  -3  15   5   84.68    3.39
   2 -14  -5  133.39    5.09
  -2  14   5  114.66    4.73
   1 -13  -5  137.05    5.53
  -1  13   5  124.02    4.28
   0 -12  -5 1105.34   28.73
   0  12   5 1057.60   28.37
  -1 -11  -5  119.30    4.91
   1  11   5   90.30    4.19
  -2 -10  -5   46.04    3.48
   2  10   5   41.67    2.86
  -3  -9  -5  349.50   10.97
   3   9   5  352.09   10.53
  -4  -8  -5   47.74    3.48
   4   8   5   59.16    3.12
  -5  -7  -5   63.35    3.75
   5   7   5   69.95    3.39
  -6  -6  -5   68.17    4.19
   6   6   5   88.42    4.19
  -7  -5  -5   60.76    3.84
   7   5   5   74.41    3.39
  -8  -4  -5   42.74    3.21
   8   4   5   56.12    2.94
  -9  -3  -5  291.32    8.74
   9   3   5  306.40   10.44
 -10  -2  -5   40.24    2.59
  10   2   5   34.08    2.32
 -11  -1  -5   92.26    4.46
  11   1   5   68.88    3.12
 -12   0  -5  754.32   20.34
  12   0   5  772.17   20.70
 -13   1  -5   83.87    3.39
  13  -1   5   81.55    3.66
 -14   2  -5   81.64    3.39
  14  -2   5   68.17    3.03
 -15   3  -5   32.48    1.96
  15  -3   5   48.99    2.23
 -16   4  -5   53.27    2.59
  16  -4   5   47.47    2.32
 -17   5  -5   31.76    1.78
  17  -5   5   30.43    1.70
 -18   6  -5    2.86    0.89
  18  -6   5    1.52    0.98
 -19   7  -5    6.07    0.80
  19  -7   5    2.59    0.71
 -20   8  -5    7.32    0.71
   5 -18  -5   15.17    3.48
  -5  18   5   13.47    2.41
   4 -17  -5   10.17    2.23
  -4  17   5    2.94    1.96
   3 -16  -5   96.45    3.75
  -3  16   5   88.07    4.64
   2 -15  -5  172.12    7.05
  -2  15   5  175.87    6.87
   1 -14  -5  363.51   11.87
  -1  14   5  375.91   11.60
   0 -13  -5  383.50   12.58
   0  13   5  384.03   11.33
  -1 -12  -5  120.72    5.26
   1  12   5  126.26    4.64
  -2 -11  -5  198.17    6.87
   2  11   5  175.51    6.25
  -3 -10  -5  250.19    7.76
   3  10   5  212.89    6.69
  -4  -9  -5    2.86    2.05
   4   9   5   11.06    1.96
  -5  -8  -5   28.64    2.68
   5   8   5   38.99    2.50
  -6  -7  -5   39.44    3.12
   6   7   5   40.96    2.86
  -7  -6  -5   35.87    2.68
   7   6   5   34.98    2.32
  -8  -5  -5   24.18    1.96
   8   5   5   37.92    2.32
  -9  -4  -5    2.41    1.61
   9   4   5    9.37    1.87
 -10  -3  -5  203.35    6.87
  10   3   5  175.78    6.25
 -11  -2  -5  146.69    5.62
  11   2   5  127.68    4.64
 -12  -1  -5   87.26    3.75
  12   1   5   87.17    3.30
 -13   0  -5  256.97    9.28
  13   0   5  270.36    8.92
 -14   1  -5  207.81    7.05
  14  -1   5  241.27    7.50
 -15   2  -5   96.36    3.75
  15  -2   5   94.85    3.93
 -16   3  -5   47.91    2.14
  16  -3   5   47.20    2.23
 -17   4  -5    5.18    0.98
  17  -4   5    0.98    0.80
 -18   5  -5    7.23    0.89
  18  -5   5    4.10    0.89
 -19   6  -5    6.16    0.80
  19  -6   5    7.58    0.71
   5 -19  -5   14.54    2.32
  -5  19   5    4.64    1.43
   4 -18  -5   46.04    3.48
  -4  18   5   33.55    2.50
   3 -17  -5   22.49    3.21
  -3  17   5   15.70    2.23
   2 -16  -5   32.92    2.23
  -2  16   5   49.97    2.68
   1 -15  -5  167.92    6.25
  -1  15   5  163.37    5.98
   0 -14  -5   38.81    3.30
   0  14   5   30.87    2.32
  -1 -13  -5  385.19   12.49
   1  13   5  348.61   10.71
  -2 -12  -5  113.85    5.62
   2  12   5  127.50    5.09
  -3 -11  -5   32.39    3.66
   3  11   5   24.72    2.68
  -4 -10  -5  167.39    6.51
   4  10   5  114.39    4.55
  -5  -9  -5  246.18    8.21
   5   9   5  238.59    7.67
  -6  -8  -5  115.46    4.82
   6   8   5   92.62    4.02
  -7  -7  -5   18.56    1.96
   7   7   5   10.44    1.61
  -8  -6  -5  111.62    5.00
   8   6   5   83.96    4.02
  -9  -5  -5  220.93    7.50
   9   5   5  212.09    7.14
 -10  -4  -5  140.44    5.35
  10   4   5   89.58    3.57
 -11  -3  -5   22.57    2.05
  11   3   5   18.56    1.70
 -12  -2  -5   79.59    3.48
  12   2   5   83.61    3.39
 -13  -1  -5  241.89    7.67
  13   1   5  213.88    7.58
 -14   0  -5   23.02    2.05
  14   0   5   20.43    1.61
 -15   1  -5   82.53    3.12
  15  -1   5   82.98    3.39
 -16   2  -5   15.97    1.34
  16  -2   5   23.20    1.43
 -17   3  -5    7.14    0.98
  17  -3   5    3.93    0.89
 -18   4  -5   12.58    1.07
  18  -4   5   12.13    0.98
 -19   5  -5    2.59    0.62
  19  -5   5    0.80    0.54
   4 -19  -5    4.91    2.14
  -4  19   5   11.15    1.78
   3 -18  -5    0.27    2.86
  -3  18   5    0.00    2.05
   2 -17  -5   80.21    5.09
  -2  17   5   61.74    3.48
   1 -16  -5   26.41    2.50
  -1  16   5   26.95    1.96
   0 -15  -5   81.11    3.57
   0  15   5   77.00    3.48
  -1 -14  -5  160.16    5.89
   1  14   5  162.30    5.80
  -2 -13  -5  164.71    5.71
   2  13   5  161.32    5.80
  -3 -12  -5   82.89    4.28
   3  12   5   54.34    2.94
  -4 -11  -5   12.67    2.50
   4  11   5   14.99    2.14
  -5 -10  -5   75.22    3.57
   5  10   5   73.52    3.39
  -6  -9  -5  153.65    5.09
   6   9   5  128.75    4.28
  -7  -8  -5   56.21    3.48
   7   8   5   60.76    3.03
  -8  -7  -5   61.66    3.21
   8   7   5   50.86    2.59
  -9  -6  -5  136.78    4.91
   9   6   5  116.53    4.55
 -10  -5  -5   62.64    3.21
  10   5   5   63.26    3.30
 -11  -4  -5   12.94    1.87
  11   4   5   14.45    1.43
 -12  -3  -5   56.75    3.03
  12   3   5   38.10    2.05
 -13  -2  -5   98.86    4.10
  13   2   5  105.20    4.19
 -14  -1  -5   87.17    3.57
  14   1   5   92.88    3.57
 -15   0  -5   42.03    2.14
  15   0   5   39.71    2.05
 -16   1  -5   14.54    1.25
  16  -1   5    9.73    1.25
 -17   2  -5   28.11    1.70
  17  -2   5   26.41    1.43
 -18   3  -5    0.36    0.71
  18  -3   5   -0.45    0.62
 -19   4  -5    0.89    0.45
  19  -4   5    1.87    0.54
   2 -18  -5    4.82    2.14
  -2  18   5    1.78    1.70
   1 -17  -5   23.38    2.59
  -1  17   5   20.52    2.23
   0 -16  -5  115.91    5.53
   0  16   5   98.95    4.55
  -1 -15  -5   22.49    2.59
   1  15   5   29.98    2.32
  -2 -14  -5   47.38    2.59
   2  14   5   33.46    2.50
  -3 -13  -5   85.75    4.10
   3  13   5   89.76    3.93
  -4 -12  -5   80.21    4.73
   4  12   5   90.39    4.73
  -5 -11  -5   59.34    3.48
   5  11   5   33.28    2.32
  -6 -10  -5   52.73    3.03
   6  10   5   45.06    2.59
  -7  -9  -5   44.61    2.77
   7   9   5   34.44    2.23
  -8  -8  -5  202.28    6.78
   8   8   5  166.50    5.62
  -9  -7  -5   44.79    2.50
   9   7   5   29.36    1.96
 -10  -6  -5   42.65    2.59
  10   6   5   32.48    2.05
 -11  -5  -5   35.78    2.59
  11   5   5   25.88    2.05
 -12  -4  -5   55.68    2.68
  12   4   5   72.45    3.03
 -13  -3  -5   48.81    2.23
  13   3   5   55.05    2.68
 -14  -2  -5   26.68    1.61
  14   2   5   18.47    1.43
 -15  -1  -5   13.92    1.43
  15   1   5   10.89    1.16
 -16   0  -5   41.94    1.96
  16   0   5   44.26    2.05
 -17   1  -5    8.39    0.89
  17  -1   5    6.87    0.89
 -18   2  -5    0.80    0.62
  18  -2   5    0.62    0.54
   1 -18  -5    7.85    4.73
   0 -17  -5   -0.27    1.70
   0  17   5    0.36    1.70
  -1 -16  -5   23.02    2.68
   1  16   5   22.84    2.14
  -2 -15  -5   68.08    4.10
   2  15   5   71.83    3.93
  -3 -14  -5   13.03    2.23
   3  14   5   14.01    1.87
  -4 -13  -5    3.48    1.25
   4  13   5    9.37    1.52
  -5 -12  -5   51.57    4.10
   5  12   5   53.89    3.03
  -6 -11  -5   17.40    2.14
   6  11   5    7.14    1.70
  -7 -10  -5  132.95    5.26
   7  10   5  115.64    4.28
  -8  -9  -5   34.98    2.68
   8   9   5   28.64    1.70
  -9  -8  -5   36.40    2.23
   9   8   5   26.68    1.78
 -10  -7  -5  115.82    4.10
  10   7   5  100.02    3.75
 -11  -6  -5   10.44    1.96
  11   6   5    7.94    1.43
 -12  -5  -5   33.64    2.23
  12   5   5   32.75    1.96
 -13  -4  -5   -0.45    1.16
  13   4   5    5.71    0.98
 -14  -3  -5    9.90    1.25
  14   3   5    8.74    1.16
 -15  -2  -5   28.28    1.96
  15   2   5   30.25    1.87
 -16  -1  -5    8.65    0.98
  16   1   5    7.76    0.98
 -17   0  -5    0.45    0.71
  17   0   5    0.45    0.62
 -18   1  -5    1.52    0.80
  -1 -17  -5   11.42    5.62
  -2 -16  -5   -0.89    1.96
   2  16   5    3.75    1.43
  -3 -15  -5    1.61    2.05
   3  15   5    0.36    1.34
  -4 -14  -5   27.39    2.86
   4  14   5   34.17    2.23
  -5 -13  -5    5.71    1.96
   5  13   5   13.65    1.70
  -6 -12  -5    0.98    1.78
   6  12   5    6.51    1.34
  -7 -11  -5   30.78    2.05
   7  11   5   27.12    2.05
  -8 -10  -5   17.13    3.84
   8  10   5   10.71    1.87
  -9  -9  -5   58.89    4.91
   9   9   5   44.70    2.59
 -10  -8  -5   11.06    1.43
  10   8   5   13.21    1.61
 -11  -7  -5   24.80    2.14
  11   7   5   24.36    1.70
 -12  -6  -5    2.41    1.34
  12   6   5    5.00    1.07
 -13  -5  -5    5.00    1.34
  13   5   5    6.87    1.16
 -14  -4  -5   15.26    1.43
  14   4   5   18.65    1.52
 -15  -3  -5    0.54    1.52
  15   3   5    1.16    0.80
 -16  -2  -5    1.16    0.80
  16   2   5    2.05    0.71
 -17  -1  -5    2.50    0.62
  -4 -15  -5    8.74    2.32
   4  15   5    6.87    1.87
  -5 -14  -5    2.50    1.87
   5  14   5    9.01    1.52
  -6 -13  -5   18.92    2.41
   6  13   5   16.77    1.96
  -7 -12  -5    8.12    1.78
   7  12   5   10.17    1.43
  -8 -11  -5   28.64    2.23
   8  11   5   26.59    2.05
  -9 -10  -5   42.92    2.77
   9  10   5   35.87    2.23
 -10  -9  -5   36.67    2.23
  10   9   5   35.24    2.23
 -11  -8  -5   21.86    1.87
  11   8   5   22.84    1.61
 -12  -7  -5    6.60    1.34
  12   7   5    8.12    1.16
 -13  -6  -5   13.83    1.61
  13   6   5   10.62    1.25
 -14  -5  -5    1.43    1.16
  14   5   5    4.64    0.89
 -15  -4  -5    4.46    0.98
  15   4   5    1.87    0.71
  -8 -12  -5   19.45    2.32
   8  12   5   16.60    2.68
  -9 -11  -5    7.58    1.25
   9  11   5   14.10    1.52
 -10 -10  -5   11.51    1.78
  10  10   5   14.37    1.16
 -11  -9  -5    5.80    1.43
  11   9   5    7.67    0.98
 -12  -8  -5   12.13    1.70
  12   8   5   11.69    1.61
 -13  -5   6   13.03    1.96
  12   6  -6   29.18    2.14
 -12  -6   6   29.80    2.23
  11   7  -6   37.21    2.23
 -11  -7   6   41.58    2.50
  10   8  -6   34.62    2.05
 -10  -8   6   32.75    2.14
   9   9  -6   78.79    3.39
  -9  -9   6   80.66    3.84
   8  10  -6   43.27    2.77
  -8 -10   6   33.19    2.59
   7  11  -6   52.38    2.68
  -7 -11   6   51.75    3.03
   6  12  -6   44.43    3.21
  -6 -12   6   41.94    3.30
  -5 -13   6   17.76    2.32
 -15  -2   6   26.59    2.68
  14   3  -6    9.01    1.34
 -14  -3   6   11.15    1.43
  13   4  -6   17.85    1.70
 -13  -4   6   15.79    1.61
  12   5  -6   53.98    2.86
 -12  -5   6   52.20    2.94
  11   6  -6   24.27    2.05
 -11  -6   6   26.95    2.05
  10   7  -6  171.05    5.53
 -10  -7   6  178.72    6.69
   9   8  -6   71.74    3.75
  -9  -8   6   74.15    3.75
   8   9  -6   75.75    4.10
  -8  -9   6   78.97    3.84
   7  10  -6  210.75    7.14
  -7 -10   6  211.65    8.39
   6  11  -6   30.87    2.32
  -6 -11   6   33.64    2.41
   5  12  -6   76.20    4.10
  -5 -12   6   70.31    4.02
   4  13  -6   32.30    2.14
  -4 -13   6   30.25    2.05
   3  14  -6   18.20    2.32
  -3 -14   6   21.33    2.23
  -2 -15   6   50.86    4.55
  16   0  -6   37.30    3.03
 -16   0   6   34.35    2.23
  15   1  -6   10.08    1.16
 -15  -1   6    9.19    1.16
  14   2  -6   31.32    1.87
 -14  -2   6   37.74    2.32
  13   3  -6   52.38    2.41
 -13  -3   6   51.93    2.59
  12   4  -6   53.89    2.59
 -12  -4   6   52.91    2.50
  11   5  -6   68.79    3.39
 -11  -5   6   62.55    2.68
  10   6  -6   58.62    2.86
 -10  -6   6   61.30    3.21
   9   7  -6    8.65    1.96
  -9  -7   6    8.92    1.96
   8   8  -6  252.24    7.94
  -8  -8   6  247.43    9.46
   7   9  -6    4.19    2.14
  -7  -9   6    9.99    1.61
   6  10  -6   67.54    3.03
  -6 -10   6   73.79    4.10
   5  11  -6   89.32    4.37
  -5 -11   6   89.14    4.64
   4  12  -6   92.44    4.64
  -4 -12   6   78.07    3.93
   3  13  -6   76.20    3.84
  -3 -13   6   82.27    3.75
   2  14  -6   53.45    3.03
  -2 -14   6   62.64    3.12
   1  15  -6   22.57    2.23
  -1 -15   6   22.57    2.23
   0  16  -6   87.26    5.80
   0 -16   6   80.39    4.91
 -17   2   6   19.99    1.96
  16  -1  -6    8.48    1.07
 -16   1   6   10.26    1.25
  15   0  -6   51.93    2.86
 -15   0   6   55.32    2.68
  14   1  -6   73.26    3.12
 -14  -1   6   66.74    2.86
  13   2  -6   64.96    3.30
 -13  -2   6   67.54    3.39
  12   3  -6   26.59    2.23
 -12  -3   6   32.66    2.14
  11   4  -6   25.79    1.96
 -11  -4   6   16.86    1.61
  10   5  -6   67.81    3.57
 -10  -5   6   71.38    3.57
   9   6  -6  212.81    7.23
  -9  -6   6  211.56    8.48
   8   7  -6   86.91    4.10
  -8  -7   6   81.29    3.84
   7   8  -6   87.26    5.00
  -7  -8   6   80.04    3.84
   6   9  -6  258.67    8.74
  -6  -9   6  235.38    9.37
   5  10  -6   85.21    4.37
  -5 -10   6   82.98    4.46
   4  11  -6   35.87    2.86
  -4 -11   6   21.95    2.23
   3  12  -6   36.85    2.86
  -3 -12   6   55.59    3.12
   2  13  -6  105.56    4.37
  -2 -13   6  102.88    4.46
   1  14  -6  124.92    5.35
[truncated: 179,000 more chars]
